# Supplementary material for: Multilocus sequence typing of diverse phytoplasmas using hybridization probe-based sequence capture provides high resolution strain differentiation
Source: Front Microbiol. 2022 Sep 29;13:959562. doi: 10.3389/fmicb.2022.959562 (PMC9556853; doi:10.3389/fmicb.2022.959562)
Supplement: Supplementary file 3 [file Data_Sheet_1.ZIP]

Archive with 11 entries (11 files):
- 16S_assemblies.fa
- 16S_clone_seqs.fa
- all_ref_seqs.fasta
- cpn60_assemblies.fa
- cpn60_clone_seqs.fa
- nusA_assemblies.fa
- rp_assemblies.fa
- rp_clone_seqs.fa
- secA_assemblies.fa
- secY_assemblies.fa
- tuf_assemblies.fa
