# Supplementary material for: Multilocus sequence typing of diverse phytoplasmas using hybridization probe-based sequence capture provides high resolution strain differentiation
Source: Front Microbiol. 2022 Sep 29;13:959562. doi: 10.3389/fmicb.2022.959562 (PMC9556853; doi:10.3389/fmicb.2022.959562)
Supplement: Supplementary file 3 [file Data_Sheet_1.ZIP › 16S_assemblies.fa]

>Ca P solani NA18-199 1950
CTTAGGGAAGAGCTTGCGTCACATTAGTTTAGTTATGAATTTAAAGGACCCAAAAACAGTCCTTTTTAATGTTTTTAAAGTC
GTATTACATTAAAAATTTTTTAATTACAACCATTAAATTAAAATATTTATTTAGCCATTTAATATATTATTTTAACTTTTTT
GATCTTTGAAAACTGAAGATGATACTTATTAATTTTTTTAATTTAATTAAAATTTTTTCAATCAACTAGTTTGGTTGTAAAA
AATACAAACATACGAAGAGTTTGATCCTGGCTCAGGATTAACGCTGGCGGCATGCCTAATACATGCAAGTCGAACGGAAGTT
TAAGCAATTAAACTTTAGTGGCGAACGGGTGAGTAACGCGTAAGCAATCTGCCCCTAAGACGAGGATAACAGTTGGAAACGA
CTGCTAAGACTGGATAGGAGATAAGAAGGCATCTTTTTATTTTTAAAAGACCTAGCAATAGGTATGCTTAGGGAAGAGCTTG
CGTCACATTAGTTAGTTGGTGGGGTAATGGCCTACCAAGACGATGATGTGTAGCCGGGCTGAGAGGTCGAACGGCCACATTG
GGACTGAGACACGGCCCAAACTCCTACGGGAGGCAGCAGTAAGGAATTTTCGGCAATGGAGGAAACTCTGACCGAGCAATGC
CGCGTGAACGATGAAGTATTTCGGTACGTAAAGTTCTTTTATTAGGGAAGAAAAGATGGTGGAAAAACCATTATGACGGTAC
CTAATGAATAAGCCCCGGCTAACTATGTGCCAGCAGCCGCGGTAATACATAGGGGGCAAGCGTTATCCGGAATTATTGGGCG
TAAAGGGTGCGTAGGCGGTTAAATAAGTTTATGGTCTAAGTGCAACGCTCAACGTTGTGATGCTATAAAAACTGTTTAGCTA
GAGTTGGATAGAGGCAAGTGGAATTCCGTGTGTAGTGGTAAAATGCGTAAATATACGGAGGAACACCAGAAGCGAAGGCGGC
TTGCTGGGTCTTAACTGACGCTGAGGCACGAAAGCGTGGGGAGCAAACAGGATTAGATACCCTGGTAGTCCACGCCCTAAAC
GATGAGTACTAAACGTTGGATAAAACCAGTGTTGAAGTTAACACATTAAGTACTCCGCCTGAGTAGTACGTACGCAAGTATG
AAACTTAAAGGAATTGACGGGACTCCGCACAAGCGGTGGATCATGTTGTTTAATTCGAAGGTACCCGAAAAACCTCACCAGG
TCTTGACATGCTTTTGCAAAGCTGTAGAAATACAGTGGAGGTTATCAGAAGCACAGGTGGTGCATGGTTGTCGTCAGCTCGT
GTCGTGAGATGTTGGGTTAAGTCCCGCAACGAGCGCAACCCTTGTTGTTAATTGCCATCATTAAGTTGGGGACTTTAGCAAG
ACTGCCAATGATAAATTGGAGGAAGGTGGGGACGACGTCAAATCATCATGCCCCTTATGACCTGGGCTACAAACGTGATACA
ATGGCTGTTACAAAGGGTAGCTAAAGCGTAAGCTTCTGGCGAATCTCAAAAAAGCAGTCTCAGTTCGGATTGAAGTCTGCAA
CTCGACTTCATGAAGTTGGAATCGCTAGTAATCGCGAATCAGCATGTCGCGGTGAATACGTTCTCGGGGTTTGTACACACCG
CCCGTCAAACCACGAAAGTTGGCAATACCCAAAGCCGGTGGCCTAACTTGAGCAATCAAGAAGGAGCCGTCTAAGGTAGGGT
TGATGATTGGGGTTAAGTCGTAACAAGGTATCCCTACCGGAAGGTGGGGATGGATCACCTCCTTTCTAAGGATAAAGTTATC
ATCTTCAGTTTTGAGAGACTTAAGAAAGTTTTTCATTTTTTAAGATTCGGGCCTATAGCTCAGCTGGTTAGAGCACACGCCT
GATAAGCGTGAGGTCGGTGGTTCAAGTCCATTTAGGCCCACCAAAATAGGTCACATCTTAAAAA
>BnAY-BR1 (Saskatchewan) 2396
AAACATTTTTTGAAAGCAAAAACAACAACTTTTAATTATTTTTTAATTATTTGTAACTTGCTAAATTGCATATTTTGATTATTTATTCTTAATTTATTTTTTCACAAATTTTTACCAAAACTACCTTAATCTTTGAAAACTGAAGATGATAATTAACGAATATTTTTAATTATTTTTTAACACCTTAAAATTGACACCAAAAAGCAATTTTTGATGCATCAATTTTGTAACATACGAAGAGTTTGATCCTGGCTCAGGATTAACGCTGGCGGCGTGCCTAATACATGCAAGTCGAACGGAAGTTTAAGCAATTAAACTTTAGTGGCGAACGGGTGAGTAACGCGTAAGCAATCTGCCCCTAAGACGAGGATAACAGTTGGAAACGACTGCTAAGACTGGATAGGAGACAAGAGGGCATCTTCTTGTTTTTAAAAGACCTAGCAATAGGTATGCTTAGGGAGGAGCTTGCGTCACATTAGTTAGTTGGTGGGGTAAAGGCCTAACAAGACTATGATGTGTAGCCGGGCTGAGAGGTTGAACGGCCACATTGGGACTGAGACACGGCCCAAACTCCTACGGGAGGCAGCAGTAGGGAATTTTCGGCAATGGAGGAAACTCTGACCGAGCAACGCCGCGTGAACGATGAAGTATTTCGGTACGTAAAGTTCTTTTATTAGGGAAGAATAAATGATGGAAAAATCATTCTGACGGTACCTAATGAATAAGCCCCGGCTAACTATGTGCCAGCAGCCGCGGTAATACATAGGGGGCAAGCGTTATCCGGAATTATTGGGCGTAAAGGGTGCGTAGGCGGTTAAATAAGTTTATGGTCTAAGTGCAATGCTCAACATTGTGATGCTATAAAAACTGTTTAGCTAGAGTAAGATAGAGGCAAGTGGAATTCCATGTGTAGTGGTAAAATGCGTAAATATATGGAGGAACACCAGTAGCGAAGGCGGCTTGCTGGGTCTTTACTGACGCTGAGGCACGAAAGCGTGGGGAGCAAACAGGATTAGATACCCTGGTAGTCCACGCCGTAAACGATGAGTACTAAACGTTGGGTAAAACCAGTGTTGAAGTTAACACATTAAGTACTCCGCCTGAGTAGTACGTACGCAAGTATGAAACTTAAAGGAATTGACGGGACTCCGCACAAGCGGTGGATCATGTTGTTTAATTCGAAGGTACCCGAAAAACCTCACCAGGTCTTGACATGCTTCTGCAAAGCTGTAGAAACACAGTGGAGGTTATCAGTTGCACAGGTGGTGCATGGTTGTCGTCAGCTCGTGTCGTGAGATGTTGGGTTAAGTCCCGCAACGAGCGCAACCCTTATTGTTAGTTACCAGCACGTAATGGTGGGGACTTTAGCAAGACTGCCAGTGATAAATTGGAGGAAGGTGGGGACGACGTCAAATCATCATGCCCCTTATGACCTGGGCTACAAACGTGATACAATGGCTGTTACAAAGGGTAGCTGAAGCGCAAGTTTTTGGCGAATCTCAAAAAAACAGTCTCAGTTCGGATTGAAGTCTGCAACTCGACTTCATGAAGTTGGAATCGCTAGTAATCGCGAATCAGCATGTCGCGGTGAATACGTTCTCGGGGTTTGTACACACCGCCCGTCAAACCACGAAAGTTGGCAATACCCAAAGCCGGTGGCCTAACTTCGCAAGAAGAGGGAACCGTCTAAGGTAGGGTCGATGATTGGGGTTAAGTCGTAACAAGGTATCCCTACCGGAAGGTGGGGATGGATCACCTCCTTTCTAAGGAAACAATTATCATCTTCAGTTTTGAGAGACTTAAGAAAGTTTTTCATTGTCACTTGCTTGCAAATTGTATTTGCAACATTTTAATCTTTTTAAGATTAAGGGCCTATAGCTCAGTTGGTTAGAGCACACGCCTGATAAGCGTGAGGTCGGTGGTTCAAGTCCATTTAGGCCCACCATAACCACAAATAGGCAAAATCTTAAAAAAGCTCTTTGAAAAGTAGATAAACGAAGGTTAAAAAATCAAAGGAACTAAGGGCGCACAGTGGATGCCTTGGCACTAAGAGCCGATGAAGGACGCAATTAACGGCGAAACGCCACGGGAAGCTGTAAATAAGTGAAGATCCGTGGGTCTCCGAATGGGAAAACCCATTACATTGAAGATGTAATATTCTTCTAATGCGATTTATCTTGTTAGAAGAAAGGAAACGCGGCGAACTGAAATATCTAAGTAACCGCAGGAAAAGAAAGTAATAACGATTCTGGTAGTAGTGACGAGCGAACCCGGAACAGCCTGATACCATTTCTAGTTACAAAATTTTAACGAAGTAGAAGCTTTTGGAAAGAAGCACCAAAGAAGGTGACAGTCCCGTAAACGTAAGTTAAAATCTAGGGTATCAATAAGTACGG
>STRAW4 (Quebec) 2561
CTATTTTAAACACCATTATTCAACCCCAAATTCCTATCAAAAATGACAACCCAAATTAAAATTAAAAAAAAACAAAAAAACT
TGCTTTTCATTTTTATATGTGCTATAATATCTAAGGTAAATAAATTTAAAATTGTTAAGCAATTTTGGAGGGATAGCGAAGT
GGCTAAACGCAGCAGTCTGTAAAACTGTTCCGTAAGGTACGGTGGTTCGAATCCACCTCCCTTCACCATTAATTTTTTTTAA
TCTTTGAAAACTGAAGATGATAATTAATAAATATTTTTAATTATTTTTTAACACCTTAAAATTGATACTAAAAAAGCAATTT
TTGATGCATCATTTTTTTGTAACATACGAAGAGTTTGATCCTGGCTCAGGATTAACGCTGGCGGCGTGCCTAATACATGCAA
GTCGAACGGAAGTTTAAGCAATTAAACTTTAGTGGCGAACGGGTGAGTAACGCGTAAGCAATCTGCCCCTAAGACGAGGATA
ACAGTTGGAAACGACTGCTAAGACTGGATAGGAGACAAGAAGGCATCTTTTTGTTTTTAAAAGACCTAGCAATAGGTATGCT
TAGGGAGGAGCTTGCGTCACATTAGTTAGTTGGTGGGGTAAAGGCCTACCAAGACTATGATGTGTAGCCGGGCTGAGAGGTT
GAACGGCCACATTGGGACTGAGACACGGCCCAAACTCCTACGGGAGGCAGCAGTAGGGAATTTTCGGCAATGGAGGAAACTC
TGACCGAGCAACGCCGCGTGAACGATGAAGTATTTCGGTACGTAAAGTTCTTTTATTAGGGAAGAATAAATGATGGAAAAAT
CATTCTGACGGTACCTAATGAATAAGCCCCGGCTAACTATGTGCCAGCAGCCGCGGTAATACATAGGGGGCAAGCGTTATCC
GGAATTATTGGGCGTAAAGGGTGCGTAGGCGGTTAAATAAGTTTATGGTCTAAGTGCAATGCTTAACATTGTGATGCTATAA
AAACTGTTTAGCTAGAGTAAGATAGAGGCAAGTGGAATTCCATGTGTAGTGGTAAAATGCGTAAATATATGGAGGAACACCA
GTAGCGAAGGCGGCTTGCTGGGTCTTTACTGACGCTGAGGCACGAAAGCGTGGGGAGCAAACAGGATTAGATACCCTGGTAG
TCCACGCCGTAAACGATGAGTACTAAATGTTGGGTAAAACCAGTGTTGAAGTTAACACATTAAGTACTCCGCCTGAGTAGTA
CGTACGCAAGTATGAAACTTAAAGGAATTGACGGGACTCCGCACAAGCGGTGGATCATGTTGTTTAATTCGAAGGTACCCGA
AAAACCTCACCAGGTCTTGACATGCTTCTGCAAAGCTGTAGAAACACAGTGGAGGTTATCAGTTGCACAGGTGGTGCATGGT
TGTCGTCAGCTCGTGTCGTGAGATGTTGGGTTAAGTCCCGCAACGAGCGCAACCCTTATTGTTAGTTGCCAGCACGTAATGG
TGGGGACTTTAGCAAGACTGCCAGTGATAAATTGGAGGAAGGTGGGGACGACGTCAAATCATCATGCCCCTTATGACCTGGG
CTACAAACGTGATACAATGGCTGTTACAAAGGGTAGCTGAAACGCAAGTTTTTGGCGAATCTCAAAAAAACAGTCTCAGTTC
GGATTGAAGTCTGCAACTCGACTTCATGAAGTTGGAATCGCTAGTAATCGCGAATCAGCATGTCGCGGTGAATACGTTCTCG
GGGTTTGTACACACCGCCCGTCAAACCACGAAAGTTGGCAATACCCAAAGCCGGTGGCCTAACTTCGCAAGAAGAGGGAACC
GTCTAAGGTAGGGTCGATGATTGGGGTTAAGTCGTAACAAGGTATCCCTACCGGAAGGTGGGGATGGATCACCTCCTTTCTA
AGGAAACAATTATCATCTTCAGTTTTGAGAGACTTAAGAAAGTTTTTCATTATAACTTGCTTGCAAATTGCATTTGCAACAT
TTTATATCTTTTTAAGATTAAGGGCCTATAGCTCAGTTGGTTAGAGCACACGCCTGATAAGCGTGAGGTCGGTGGTTCAAGT
CCATTTAGGCCCACCATAACCAAAAATAGGCAAAATCTTAAAAAAGCTCTTTGAAAAGTAGATAAACGAAGGTTAAAAAAAT
CAAAGGAACTAAGGGCGCACAGTGGATGCCTTGGCACTAAGAGCCGATGAAGGACGCAATTAACGGCGAAACGCCACGGGAA
GCTGTAAATAAGTGAAGATCCGTGGGTCTCCGAATGGGAAAACCCATTACATTGAAGATGTAATATTCTTCTAATACGATTT
ATCTTGTTAGAAGAAAGGAAACGCGGCGAACTGAAATATCTAAGTAACCGCAGGAAAAGAAAGTAATAACGATTCTGGTAGT
AGTGACGAGCGAACCCGGAACAGCCTAATACCATTTCTAGTTACAAAATTTTAACAAAGTAGAAGCTTTTGGAAAGAAGCAC
CAAAGAAGGTGACAGTCCCGTAAACGTAAGTTAAAATCTAGGGTATTAATAAGTACGGCGAGACACGAGAAATCTTGTCGGA
AGATGGGAGGACCATCTCC
>Ca P mali AP 3516-1A1 2280
GAATATATAAAATTTAAACATTTTTTATCTTTTAGATTTAATTTTTTAAAAAATTATAATATTATTTTAAAATATTAATTAAAAAATAATTTAATTTATGTTAAAATTATAAAAGTTAATTAAGTTTTTATTTTTTTAAGATAAAAAAATTATTTTATAAAATAATAAATTATTGACATTGTTTTTTTAACATGTTATAATATATTTACTTAGAGAAATATTTTTAATTTAAAAAAAAATTAAAATATTTTGTTTAGTCTTTGACAACTGAAGATGATAAAAATTTATTACATTTATAAATTTAATTAATTTATCTTATTTTAATTAATTAAAGTTTTTGATTTTATATTAAGAGTTTGATCCTGGCTCAGGATGAACGCTGGCGGCGTGCCTAATACATGCAAGTCGAACGGAAACTTTTAGTTTCAGTGGCGAACGGGTGAGTAACACGTAAGTAACCTGCCTCTTAGACGAGGATAACAGTTGGAAACGACTGCTAAGACTGGATAGGAAGTTTTAAGGCATCTTGAAACTTTTAAAAGACCCGCAAGGGTATGCTAAGAGATGGGCTTGCGGCACATTAGTTAGTTGGTAAGGTAACGGCTTACCAAGACTATGATGTGTAGCTGGACTGAGAGGTTGAACGGCCACATTGGGATTGAGATACGGCCCAAACTCCTACGGGAGGCAGCAGTAAGGAATTTTCGGCAATGGAGGAAACTCTGACCGAGCAACGCCGCGTGAACGATGAAATATTTAGGTATGTAAAGTTCTTTTATTAAAGAAGAAAAAATGATGGAAAAATCATTCTGACGGTATTTAATGAATAAGCCCCGGCTAACTATGTGCCAGCAGCTGCGGTAATACATGGGGGGCAAGCGTTATCCGGATTTATTGGGCGTAAAGGGTGTGTAGGCGGTTTAATAAGTCTATGGTATAAGTTCAACGCTTAACGTTGTGATGCTATGGAAACTGTTTGACTAGAGTTGGATAGAGGCAAGTGGAATTCCATGTGTAGCGGTAAAATGCGTAAATATATGGAGGAACACCAGTAGCGAAGGCGGCTTGCTGGGTCTTAACTGACGCTGAGGCACGAAAGCGTGGGGAGCAAACAGGATTAGATACCCTGGTAGTCCACGCCGTAAACGATGAGTACTAAGTGTTGGGTTAAACCAGTGCTGAAGTTAACACATTAAGTACTCCGCCTGAGTAGTACGTACGCAAGTATGAAACTTAAAGGAATTGACGGGACTCCGCACAAGCGGTGGATCATGTTGTTTAATTCGAAGATACACGAAAAACCTTACCAGGTCTTGACATACTCTGCAAAGCTATAGAAATATAGTGGAGGTTATCAGGGATACAGGTGGTGCATGGTTGTCGTCAGCTCGTGTCGTGAGATGTTGGGTTAAGTCCCGCAACGAGCGCAACCCTTATCGCTAGTTACCATCATTTAGTTGGGCACTTTAGTGAGACTGCCAATGATAAATTGGAGGAAGGTGGGGATTACGTCAAATCATCATGCCCCTTATGACCTGGGCTACAAACGTGATACAATGGCTGTTACAAAGAGTAGCTGAAGCGTGAGTTTTTAGCAAATCTCAAAAAAACAGTCTCAGTTCGGATTGAAGTCTGCAACTCGACTTCATGAAGTCGGAATCGCTAGTAATCGCGAATCAGCATGTCGTGGTGAATACGTTCTCGGGGTTTGTACACACCGCCCGTCAAACCATGAAAGTTGACAATACTCGAAACCAGTAGCCTAACTTGCAAAAGAGGGAACTGTCTAAGGTAGGGTCGATGATTGGGGTTAAGTCGTAACAAGGTATCCCTACCGGAAGGTGGGGATGGATCACCTCCTTTCTAAGGAAAATATCATCTTCAGTTGTGAAAGACTTAAAAAAGTTTTTTATTTTTTAAGATAAAAATAAATAATGGTCCGGGGCCTATAGCTCAGTTGGTTAGAGCACACGCCTGATAAGCGTGAGGTCGATGGTTCGAGTCCATTTAGGCCCACCAAAGTATTTATCTTAAGAAAACAAGCTCTTTGAAAAGTAGATAAATTAAGGTTAAAAGAATTGAAGAAATTAAGGGCGCACAGTGGATGCCTTGGCACTAAGAGACGATGAAGGACGCAATTAACGGCGAAACGTCACGGGGAGCTGTACATAAGTGAAGATCCGTGGATTTCCGAATGGGGCAACCCGCTATGTTAAAAACATTAGCATCTTTGTTTTATAACAAAGAAGAAAACGCAGTGAACTGAAATATCTAAGTAAC>BnAY-TW1-high 2654
TTCAATCTTAAAACCATCCAAACATTTGCCATTTATTTTAGCAATTATTTTGCCAAATTTCAATTATTTTTTTAATTTTGAAAAAAAAGCAACAAAACATTTGCTATTTGTTTTTTTATGTGATATAATAAAAAAGGTATTGCGATTTTATTTGCTTTGAAAACATTTTTTGAAAGCAAAAACAACAACTTTTAATTATTTTTTAATTATTTGTAACTTGCTAAATTGCATATTTTGATTATTTATTCTTAATTTATTTTTTCACAAATTTTTACCAAAACTACCTTAATCTTTGAAAACTGAAGATGATAATTAACGAATATTTTTAATTATTTTTTAACACCTTAAAATTGACACCAAAAAGCAATTTTTGATGCATCAATTTTGTAACATACGAAGAGTTTGATCCTGGCTCAGGATTAACGCTGGCGGCGTGCCTAATACATGCAAGTCGAACGGAAGTTTAAGCAATTAAACTTTAGTGGCGAACGGGTGAGTAACGCGTAAGCAATCTGCCCCTAAGACGAGGATAACAGTTGGAAACGACTGCTAAGACTGGATAGGAGACAAGAAGGCATCTTCTTGTTTTTAAAAGACCTAGCAATAGGTATGCTTAGGGAGGAGCTTGCGTCACATTAGTTAGTTGGTGGGGTAAAGGCCTACCAAGACTATGATGTGTAGCCGGGCTGAGAGGTTGAACGGCCACATTGGGACTGAGACACGGCCCAAACTCCTACGGGAGGCAGCAGTAGGGAATTTTCGGCAATGGAGGAAACTCTGACCGAGCAACGCCGCGTGAACGATGAAGTATTTCGGTACGTAAAGTTCTTTTATTAGGGAAGAATAAATGATGGAAAAATCATTCTGACGGTACCTAATGAATAAGCCCCGGCTAACTATGTGCCAGCAGCCGCGGTAATACATAGGGGGCAAGCGTTATCCGGAATTATTGGGCGTAAAGGGTGCGTAGGCGGTTAAATAAGTTTATGGTCTAAGTGCAATGCTCAACATTGTGATGCTATAAAAACTGTTTAGCTAGAGTAAGATAGAGGCAAGTGGAATTCCATGTGTAGTGGTAAAATGCGTAAATATATGGAGGAACACCAGTAGCGAAGGCGGCTTGCTGGGTCTTTACTGACGCTGAGGCACGAAAGCGTGGGGAGCAAACAGGATTAGATACCCTGGTAGTCCACGCCGTAAACGATGAGTACTAAACGTTGGGTAAAACCAGTGTTGAAGTTAACACATTAAGTACTCCGCCTGAGTAGTACGTACGCAAGTATGAAACTTAAAGGAATTGACGGGACTCCGCACAAGCGGTGGATCATGTTGTTTAATTCGAAGGTACCCGAAAAACCTCACCAGGTCTTGACATGCTTCTGCAAAGCTGTAGAAACACAGTGGAGGTTATCAGTTGCACAGGTGGTGCATGGTTGTCGTCAGCTCGTGTCGTGAGATGTTGGGTTAAGTCCCGCAACGAGCGCAACCCTTATTGTTAGTTACCAGCACGTAATGGTGGGGACTTTAGCAAGACTGCCAGTGATAAATTGGAGGAAGGTGGGGACGACGTCAAATCATCATGCCCCTTATGACCTGGGCTACAAACGTGATACAATGGCTGTTACAAAGGGTAGCTGAAGCGCAAGTTTTTGGCGAATCTCAAAAAAACAGTCTCAGTTCGGATTGAAGTCTGCAACTCGACTTCATGAAGTTGGAATCGCTAGTAATCGCGAATCAGCATGTCGCGGTGAATACGTTCTCGGGGTTTGTACACACCGCCCGTCAAACCACGAAAGTTGGCAATACCCAAAGCCGGTGGCCTAACTTCGCAAGAAGAGGGAACCGTCTAAGGTAGGGTCGATGATTGGGGTTAAGTCGTAACAAGGTATCCCTACCGGAAGGTGGGGATGGATCACCTCCTTTCTAAGGAAACAATTATCATCTTCAGTTTTGAGAGACTTAAGAAAGTTTTTCATTGTCACTTGCTTGCAAATTGTATTTGCAACATTTTAATCTTTTTAAGATTAAGGGCCTATAGCTCAGTTGGTTAGAGCACACGCCTGATAAGCGTGAGGTCGGTGGTTCAAGTCCATTTAGGCCCACCATAACCACAAATAGGCAAAATCTTAAAAAAGCTCTTTGAAAAGTAGATAAACGAAGGTTAAAAAATCAAAGGAACTAAGGGCGCACAGTGGATGCCTTGGCACTAAGAGCCGATGAAGGACGCAATTAACGGCGAAACGCCACGGGAAGCTGTAAATAAGTGAAGATCCGTGGGTCTCCGAATGGGAAAACCCATTACATTGAAGATGTAATATTCTTCTAATGCGATTTATCTTGTTAGAAGAAAGGAAACGCGGCGAACTGAAATATCTAAGTAACCGCAGGAAAAGAAAGTAATAACGATTCTGGTAGTAGTGACGAGCGAACCCGGAACAGCCTGATACCATTTCTAGTTACAAAATTTTAACGAAGTAGAAGCTTTTGGAAAGAAGCACCAAAGAAGGTGACAGTCCCGTAAACGTAAGTTAAAATCTAGGGTATCAATAAGTACGGCGAGACACGAGAAATCTTGTCGGAAGATGGGAGGACCATCTCCTAAGGCTAAATACTTCTTAGTGACCGATAGTGAACTAGTACCGTGAGGGAAAGGT>BnAY-TW1-low 2230
TTAATCTTTGAAAACTGAAGATGATAATTAACGAATATTTTTAATTATTTTTTAACACCTTAAAATTGACACCAAAAAGCAATTTTTGATGCATCAATTTTGTAACATACGAAGAGTTTGATCCTGGCTCAGGATTAACGCTGGCGGCGTGCCTAATACATGCAAGTCGAACGGAAGTTTAAGCAATTAAACTTTAGTGGCGAACGGGTGAGTAACGCGTAAGCAATCTGCCCCTAAGACGAGGATAACAGTTGGAAACGACTGCTAAGACTGGATAGGAGACAAGAAGGCATCTTCTTGTTTTTAAAAGACCTAGCAATAGGTATGCTTAGGGAGGAGCTTGCGTCACATTAGTTAGTTGGTGGGGTAAAGGCCTACCAAGACTATGATGTGTAGCCGGGCTGAGAGGTTGAACGGCCACATTGGGACTGAGACACGGCCCAAACTCCTACGGGAGGCAGCAGTAGGGAATTTTCGGCAATGGAGGAAACTCTGACCGAGCAACGCCGCGTGAACGATGAAGTATTTCGGTACGTAAAGTTCTTTTATTAGGGAAGAATAAATGATGGAAAAATCATTCTGACGGTACCTAATGAATAAGCCCCGGCTAACTATGTGCCAGCAGCCGCGGTAATACATAGGGGGCAAGCGTTATCCGGAATTATTGGGCGTAAAGGGTGCGTAGGCGGTTAAATAAGTTTATGGTCTAAGTGCAATGCTCAACATTGTGATGCTATAAAAACTGTTTAGCTAGAGTAAGATAGAGGCAAGTGGAATTCCATGTGTAGTGGTAAAATGCGTAAATATATGGAGGAACACCAGTAGCGAAGGCGGCTTGCTGGGTCTTTACTGACGCTGAGGCACGAAAGCGTGGGGAGCAAACAGGATTAGATACCCTGGTAGTCCACGCCGTAAACGATGAGTACTAAACGTTGGGTAAAACCAGTGTTGAAGTTAACACATTAAGTACTCCGCCTGAGTAGTACGTACGCAAGTATGAAACTTAAAGGAATTGACGGGACTCCGCACAAGCGGTGGATCATGTTGTTTAATTCGAAGGTACCCGAAAAACCTCACCAGGTCTTGACATGCTTCTGCAAAGCTGTAGAAACACAGTGGAGGTTATCAGTTGCACAGGTGGTGCATGGTTGTCGTCAGCTCGTGTCGTGAGATGTTGGGTTAAGTCCCGCAACGAGCGCAACCCTTATGCTTAGTTGCCAGCACATCATGGTGGGCACTCTAAGCAGACTGCCGGTGACAAACCGGAGGAAGGTGGGGATGACGTCAAATCATCATGCCCCTTATGACCTGGGCTACAAACGTGATACAATGGCTGTTACAAAGGGTAGCTGAAGCGCAAGTTTTTGGCGAATCTCAAAAAAACAGTCTCAGTTCGGATTGAAGTCTGCAACTCGACTTCATGAAGTTGGAATCGCTAGTAATCGCGAATCAGCATGTCGCGGTGAATACGTTCTCGGGGTTTGTACACACCGCCCGTCAAACCACGAAAGTTGGCAATACCCAAAGCCGGTGGCCTAACTTCGCAAGAAGAGGGAACCGTCTAAGGTAGGGTCGATGATTGGGGTTAAGTCGTAACAAGGTATCCCTACCGGAAGGTGGGGATGGATCACCTCCTTTCTAAGGAAACAATTATCATCTTCAGTTTTGAGAGACTTAAGAAAGTTTTTCATTGTCACTTGCTTGCAAATTGTATTTGCAACATTTTAATCTTTTTAAGATTAAGGGCCTATAGCTCAGTTGGTTAGAGCACACGCCTGATAAGCGTGAGGTCGGTGGTTCAAGTCCATTTAGGCCCACCATAACCACAAATAGGCAAAATCTTAAAAAAGCTCTTTGAAAAGTAGATAAACGAAGGTTAAAAAATCAAAGGAACTAAGGGCGCACAGTGGATGCCTTGGCACTAAGAGCCGATGAAGGACGCAATTAACGGCGAAACGCCACGGGAAGCTGTAAATAAGTGAAGATCCGTGGGTCTCCGAATGGGAAAACCCATTACATTGAAGATGTAATATTCTTCTAATGCGATTTATCTTGTTAGAAGAAAGGAAACGCGGCGAACTGAAATATCTAAGTAACCGCAGGAAAAGAAAGTAATAACGATTCTGGTAGTAGTGACGAGCGAACCCGGAACAGCCTGATACCATTTCTAGTTACAAAATTTTAACGAAGTAGAAGCTTTTGGAAAGAAGCACCAAAGAAGGTGACAGTC>BnAY-TW1-medium 2557
TTTAATTTTGAAAAAAAAGCAACAAAACATTTGCTATTTGTTTTTTTATGTGATATAATAAAAAAGGTATTGCGATTTTATTTGCTTTGAAAACATTTTTTGAAAGCAAAAACAACAACTTTTAATTATTTTTTAATTATTTGTAACTTGCTAAATTGCATATTTTGATTATTTATTCTTAATTTATTTTTTCACAAATTTTTACCAAAACTACCTTAATCTTTGAAAACTGAAGATGATAATTAACGAATATTTTTAATTATTTTTTAACACCTTAAAATTGACACCAAAAAGCAATTTTTGATGTATCAATTTTGTAACATACGAAGAGTTTGATCCTGGCTCAGGATTAACGCTGGCGGCGTGCCTAATACATGCAAGTCGAACGGAAGTTTAAGCAATTAAACTTTAGTGGCGAACGGGTGAGTAACGCGTAAGCAATCTGCCCCTAAGACGAGGATAACAGTTGGAAACGACTGCTAAGACTGGATAGGAGACAAGAAGGCATCTTCTTGTTTTTAAAAGACCTAGCAATAGGTATGCTTAGGGAGGAGCTTGCGTCACATTAGTTAGTTGGTGGGGTAAAGGCCTACCAAGACTATGATGTGTAGCCGGGCTGAGAGGTTGAACGGCCACATTGGGACTGAGACACGGCCCAAACTCCTACGGGAGGCAGCAGTAGGGAATTTTCGGCAATGGAGGAAACTCTGACCGAGCAACGCCGCGTGAACGATGAAGTATTTCGGTACGTAAAGTTCTTTTATTAGGGAAGAATAAATGATGGAAAAATCATTCTGACGGTACCTAATGAATAAGCCCCGGCTAACTATGTGCCAGCAGCCGCGGTAATACATAGGGGGCAAGCGTTATCCGGAATTATTGGGCGTAAAGGGTGCGTAGGCGGTTAAATAAGTTTATGGTCTAAGTGCAATGCTCAACATTGTGATGCTATAAAAACTGTTTAGCTAGAGTAAGATAGAGGCAAGTGGAATTCCATGTGTAGTGGTAAAATGCGTAAATATATGGAGGAACACCAGTAGCGAAGGCGGCTTGCTGGGTCTTTACTGACGCTGAGGCACGAAAGCGTGGGGAGCAAACAGGATTAGATACCCTGGTAGTCCACGCCGTAAACGATGAGTACTAAACGTTGGGTAAAACCAGTGTTGAAGTTAACACATTAAGTACTCCGCCTGAGTAGTACGTACGCAAGTATGAAACTTAAAGGAATTGACGGGACTCCGCACAAGCGGTGGATCATGTTGTTTAATTCGAAGGTACCCGAAAAACCTCACCAGGTCTTGACATGCTTCTGCAAAGCTGTAGAAACACAGTGGAGGTTATCAGTTGCACAGGTGGTGCATGGTTGTCGTCAGCTCGTGTCGTGAGATGTTGGGTTAAGTCCCGCAACGAGCGCAACCCTTATTGTTAGTTACCAGCACGTAATGGTGGGGACTTTAGCAAGACTGCCAGTGATAAATTGGAGGAAGGTGGGGACGACGTCAAATCATCATGCCCCTTATGACCTGGGCTACAAACGTGATACAATGGCTGTTACAAAGGGTAGCTGAAGCGCAAGTTTTTGGCGAATCTCAAAAAAACAGTCTCAGTTCGGATTGAAGTCTGCAACTCGACTTCATGAAGTTGGAATCGCTAGTAATCGCGAATCAGCATGTCGCGGTGAATACGTTCTCGGGGTTTGTACACACCGCCCGTCAAACCACGAAAGTTGGCAATACCCAAAGCCGGTGGCCTAACTTCGCAAGAAGAGGGAACCGTCTAAGGTAGGGTCGATGATTGGGGTTAAGTCGTAACAAGGTATCCCTACCGGAAGGTGGGGATGGATCACCTCCTTTCTAAGGAAACAATTATCATCTTCAGTTTTGAGAGACTTAAGAAAGTTTTTCATTGTCACTTGCTTGCAAATTGTATTTGCAACATTTTAATCTTTTTAAGATTAAGGGCCTATAGCTCAGTTGGTTAGAGCACACGCCTGATAAGCGTGAGGTCGGTGGTTCAAGTCCATTTAGGCCCACCATAACCACAAATAGGCAAAATCTTAAAAAAGCTCTTTGAAAAGTAGATAAACGAAGGTTAAAAAATCAAAGGAACTAAGGGCGCACAGTGGATGCCTTGGCACTAAGAGCCGATGAAGGACGCAATTAACGGCGAAACGCCACGGGAAGCTGTAAATAAGTGAAGATCCGTGGGTCTCCGAATGGGAAAACCCATTACATTGAAGATGTAATATTCTTCTAATGCGATTTATCTTGTTAGAAGAAAGGAAACGCGGCGAACTGAAATATCTAAGTAACCGCAGGAAAAGAAAGTAATAACGATTCTGGTAGTAGTGACGAGCGAACCCGGAACAGCCTGATACCATTTCTAGTTACAAAATTTTAACGAAGTAGAAGCTTTTGGAAAGAAGCACCAAAGAAGGTGACAGTCCCGTAAACGTAAGTTAAAATCTAGGGTATCAATAAGTACGGCGAGACACGAGAAATCTTGTCGGAAGATGGGAGGACCATCTCCTAAGGCTAAATACTTCTTAGTGACCGAT>BnAY-TW1-vlow 925
GTAAGGTACGGTGGTTCGAATCCACCTCCCTTCACCATTAATTTTTTTAATCTTTGAAAACTGAAGATGATAATTAACGAATATTTTTAATTATTTTTTAACACCTTAAAATTGACACCAAAAAGCAATT
TTTGATGCATCAATTTTGTAACATACGAAGAGTTTGATCCTGGCTCAGGATTAACGCTGGCGGCGTGCCTAATACATGCAAGTCGAACGGAAGTTTAAGCAATTAAACTTTAGTGGCGAACGGGTGAGTA
ACGCGTAAGCAATCTGCCCCTAAGACGAGGATAACAGTTGGAAACGACTGCTAAGACTGGATAGGAGACAAGAAGGCATCTTCTTGTTTTTAAAAGACCTAGCAATAGGTATGCTTAGGGAGGAGCTTGC
GTCACATTAGTTAGTTGGTGGGGTAAAGGCCTACCAAGACTATGATGTGTAGCCGGGCTGAGAGGTTGAACGGCCACATTGGGACTGAGACACGGCCCAAACTCCTACGGGAGGCAGCAGTAGGGAATTT
TCGGCAATGGAGGAAACTCTGACCGAGCAACGCCGCGTGAACGATGAAGTATTTCGGTACGTAAAGTTCTTTTATTAGGGAAGAATAAATGATGGAAAAATCATTCTGACGGTACCTAATGAATAAGCCC
CGGCTAACTATGTGCCAGCAGCCGCGGTAATACATAGGGGGCAAGCGTTATCCGGAATTATTGGGCGTAAAGGGTGCGTAGGCGGTTAAATAAGTTTATGGTCTAAGTGCAATGCTCAACATTGTGATGC
TATAAAAACTGTTTAGCTAGAGTAAGATAGAGGCAAGTGGAATTCCATGTGTAGTGGTAAAATGCGTAAATATATGGAGGAACACCAGTAGCGAAGGCGGCTTGCTGGGTCTTTACTGACGCTGAGGCAC
GAAAGCGTGGGGAGC
>Ca P pruni 3194-2A1 2435
TTTTTTAAATAAAATGTAAAAAAAGATTGAAATAATTGATTTTACATGTTATAATTAATTTGTTAGTTTTGTGAATTGATTTTTTTCAATCGCATTCATTAATAAATAAAAATAATTTTTTAATTCTTTGAAAACTGAAGATGACA
TTTTATTATAATTTTTTAAATATTTAAATCATTAAATTTTCTTTTTTAATGAATTTGTTAAAAAAGAAAATCAAAACAAAACGAAGAGTTTGATCCTGGCTCAGGATGAACGCTGGCGGCGTGCCTAATACATGCAAGTCGAACGG
AAACCTTCGGGTTTTAGTGGCGAACGGGTGAGTAACACGTAAGCAACCTGCCCTTAAGACGAGGATAACAATTGGAAACAGTTGCTAAGACTGGATAGGAAAAGTAAAGGCATCTTTACTTTTTTAAAAGATCTTCTTTGAAGGTA
TGCTTAAGGAGGGGCTTGCGACACATTAGTTAGTTGGTAGGGTAAAGGCCTACCAAGACTATGATGTGTAGCTGGACTGAGAGGTTGAACAGCCACATTGGGACTGAGACACGGCCCAAACTCCTACGGGAGGCAGCAGTAGGGAA
TTTTCGGCAATGGAGGAAACTCTGACCGAGCAACGCCGCGTGAACGATGAAGTACCTCGGTATGTAAAGTTCTTTTATTAAGGAAGAAAAAAGAGTGGAAAAACTCCCTTGACGGTACTTAATGAATAAGCCCCGGCTAATTATGT
GCCAGCAGCCGCGGTAATACATAAGGGGCGAGCGTTATCCGGAATTATTGGGCGTAAAGGGTGCGTAGGCGGTTTAATAAGTCTATAGTTTAATTTCAGTGCTTAACGCTGTTGTGCTATAGAAACTGTTTTACTAGAGTGAGATA
GAGGCAAGCGGAATTCCATGTGTAGCGGTAAAATGCGTAAATATATGGAGGAACACCAGAGGCGTAGGCGGCTTGCTGGGTCTTTACTGACGCTGAGGCACGAAAGCGTGGGGAGCAAACAGGATTAGATACCCTGGTAGTCCACG
CCGTAAACGATGAGTACTAAGTGTCGGGTAAAACTGGTACTGAAGTTAACACATTAAGTACTCCGCCTGAGTAGTACGTACGCAAGTATGAAACTTAAAGGAATTGACGGGACTCCGCACAAGCGGTGGATCATGTTGTTTAATTC
GAAGATACACGAAAAACCTTACCAGGTCTTGACATTTTCTTGCGAAGTTATAGAAATATAATGGAGGTCATCAGGAAAACAGGTGGTGCATGGTTGTCGTCAGCTCGTGTCGTGAGATGTTAGGTTAAGTCCTAAAACGAGCGCAA
CCCTTGTCGTTAGTTGCCAGCATGTAATGATGGGGACTTTAACGAGACTGCCAATGAAAAATTGGAGGAAGGTGGGGATTACGTCAAATCATCATGCCCCTTATGATCTGGGCTACAAACGTGATACAATGGTTGATACAAAGAGT
AGCTGAAACGCGAGTTCTTAGCCAATCTCAAAAAATCAATCTCAGTTCGGATTGAAGTCTGCAACTCGACTTCATGAAGTTGGAATCGCTAGTAATCGCGAATCAGCATGTCGCGGTGAATACGTTCTCGGGGTTTGTACACACCG
CCCGTCAAACCACGAAAGTTGGCAATACCCCAAAGCGGTCACCTAACTTCGCAAGAAGAAGGATCCGTCTAAGGTAGGGTCGATAATTGGGGTTAAGTCGTAACAAGGTATCCCTACCGGAAGGTGGGGATGGATCACCTCCTTTC
TAAGGAAAAAATAAAATTATCATCTTCAGTTTTGAAAGACTTAGAAAATTCATAAGTTTTTCTTTTTTTAAGGCATTAAGGGCCTATAGCTCAGCTGGTTAGAGCACACGCCTGATAAGCGTGAGGTCGGTGGTTCAAGTCCATTT
AGGCCCACCAGTTTATTTTAAAAGTTATAAGCACTGTCTTAAAAAAAAGTTCTTTGAAAAGTAGATAAACATAGTAAAATCAAAAAAATTGAAGGAATTAAGAGCGCACAGTGGATGCCTTGGCACCAAGAGCCGATGAAGGACGC
AATTAACGGCGATACGCCACGGGGAGTTGTAAATAAATGAAGATCCGTGGATTTCCGAATGGGGAAACCTACTATAATAACATTATAGTTTTTTGATTTTCGAATCAAAAAGGGATACGCAGTGAACTGAAATATCTAAGTAACTG
CAGGAAAAGAAAGTAATAACGATTCTGGCAGTAGTGACGAGCGAATCCGGAGGAGCCTGATACCACCACTAGTTACAAAATTTTAACCAACTTGAAGTTTTTGGGAAAAAACACCAAAGAAGGTGATAGTCCTGTAAGGGTAAGTT
AAAATCTAGGGTATCGAAAAGTACGGCGAGACACGAGAAATCTTGTTGGAACATAGGGAGGACCATCTCCTAAGGCTAAATACTACTTGGTGACCGATA
>Ca P pruni 1847-6A1 2400
TTTTTTAAATAAAATGTAAAAAAAGATTGAAATAATTGATTTTACATGTTATAATTAATTTGTTAGTTTTGTGAATTGATTTTTTTCAATCGCATTCATTAATAAATAAAAATAATTTTTTAATTCTTTGAAAACTGAAGATGACATTTTATTATAATTTTTTAAATATTTAAATCATTAAATTTTCTTTTTTAATGAATTTGTTAAAAAAGAAAATCAAAACAAAACGAAGAGTTTGATCCTGGCTCAGGATGAACGCTGGCGGCGTGCCTAATACATGCAAGTCGAACGGAAACCTTCGGGTTTTAGTGGCGAACGGGTGAGTAACACGTAAGCAACCTGCCCTTAAGACGAGGATAACAATTGGAAACAGTTGCTAAGACTGGATAGGAAAAGTAAAGGCATCTTTACTTTTTTAAAAGATCTTCTTTGAAGGTATGCTTAAGGAGGGGCTTGCGACACATTAGTTAGTTGGTAGGGTAAAGGCCTACCAAGACTATGATGTGTAGCTGGACTGAGAGGTTGAACAGCCACATTGGGACTGAGACACGGCCCAAACTCCTACGGGAGGCAGCAGTAGGGAATTTTCGGCAATGGAGGAAACTCTGACCGAGCAACGCCGCGTGAACGATGAAGTACCTCGGTATGTAAAGTTCTTTTATTAAGGAAGAAAAAAGAGTGGAAAAACTCCCTTGACGGTACTTAATGAATAAGCCCCGGCTAATTATGTGCCAGCAGCCGCGGTAATACATAAGGGGCGAGCGTTATCCGGAATTATTGGGCGTAAAGGGTGCGTAGGCGGTTTAATAAGTCTATAGTTTAATTTCAGTGCTTAACGCTGTTGTGCTATAGAAACTGTTTTACTAGAGTGAGATAGAGGCAAGCGGAATTCCATGTGTAGCGGTAAAATGCGTAAATATATGGAGGAACACCAGAGGCGTAGGCGGCTTGCTGGGTCTTTACTGACGCTGAGGCACGAAAGCGTGGGGAGCAAACAGGATTAGATACCCTGGTAGTCCACGCCGTAAACGATGAGTACTAAGTGTCGGGTAAAACTGGTACTGAAGTTAACACATTAAGTACTCCGCCTGAGTAGTACGTACGCAAGTATGAAACTTAAAGGAATTGACGGGACTCCGCACAAGCGGTGGATCATGTTGTTTAATTCGAAGATACACGAAAAACCTTACCAGGTCTTGACATTTTCTTGCGAAGTTATAGAAATATAATGGAGGTCATCAGGAAAACAGGTGGTGCATGGTTGTCGTCAGCTCGTGTCGTGAGATGTTAGGTTAAGTCCTAAAACGAGCGCAACCCTTGTCGTTAGTTGCCAGCATGTAATGATGGGGACTTTAACGAGACTGCCAATGAAAAATTGGAGGAAGGTGGGGATTACGTCAAATCATCATGCCCCTTATGATCTGGGCTACAAACGTGATACAATGGTTGATACAAAGAGTAGCTGAAACGCGAGTTCTTAGCCAATCTCAAAAAATCAATCTCAGTTCGGATTGAAGTCTGCAACTCGACTTCATGAAGTTGGAATCGCTAGTAATCGCGAATCAGCATGTCGCGGTGAATACGTTCTCGGGGTTTGTACACACCGCCCGTCAAACCACGAAAGTTGGCAATACCCCAAAGCGGTCACCTAACTTCGCAAGAAGAAGGATCCGTCTAAGGTAGGGTCGATAATTGGGGTTAAGTCGTAACAAGGTATCCCTACCGGAAGGTGGGGATGGATCACCTCCTTTCTAAGGAAAAAATAAAATTATCATCTTCAGTTTTGAAAGACTTAGAAAATTCATAAGTTTTTCTTTTTTTAAGGCATTAAGGGCCTATAGCTCAGCTGGTTAGAGCACACGCCTGATAAGCGTGAGGTCGGTGGTTCAAGTCCATTTAGGCCCACCAGTTTATTTTAAAAGTTATAAGCACTGTCTTAAAAAAAAGTTCTTTGAAAAGTAGATAAACATAGTAAAATCAAAAAAATTGAAGGAATTAAGAGCGCACAGTGGATGCCTTGGCACCAAGAGCCGATGAAGGACGCAATTAACGGCGATACGCCACGGGGAGTTGTAAATAAATGAAGATCCGTGGATTTCCGAATGGGGAAACCTACTATAATAACATTATAGTTTTTTGATTTTCGAATCAAAAAGGGATACGCAGTGAACTGAAATATCTAAGTAACTGCAGGAAAAGAAAGTAATAACGATTCTGGCAGTAGTGACGAGCGAATCCGGAGGAGCCTGATACCACCACTAGTTACAAAATTTTAACCAACTTGAAGTTTTTGGGAAAAAACACCAAAGAAGGTGATAGTCCTGTAAGGGTAAGTTAAAATCTAGGGTATCGAAAAGTACGGCGAGACACGAGAAATCTTGTTGGAACATAGGGAGGACC
>Ca P prunorum ESFY 2813-1C1 2184
AATTTTTAAATTATTATTACAACTTATATTTTTTTAATTTTTATTATTTATATTATTAATTATTTATTAAATGATATTTAAAAAAATTATTATATAAAATAATAAATTATTGACATTGTTTTTTTTACATGTTATAATATATTTGCTTAAAGAAAGTTTTTAATTTTTTAAATTAAAATATTTTTGATTTAGTCTTTGACAACTGAAGATGATAAAAGTTTATTAAATTTATAAATTTAATGAATTAAAGTTTTTTTATTTTTTATTTTATATTAAGAGTTTGATCCTGGCTCAGGATGAACGCTGGCGGCGTGCTTAATACATGCAAGTCGAACGGAAACTTTTAGTTTCAGTGGCGAACGGGTGAGTAACACGTAAGTAACCTGCCTCTCAGACGAGGATAACAGTTGGAAACGACTGCTAAGACTGGATATGAAGTTTTGAGGCATCTCGAAACTTTTAAAAGACCCGCAAGGGTATGCTGAGAGATGGGCTTGCGGCACATTAGTTAGTTGGTAAGGTAATGGCTTACCAAGACTATGATGTGTAGCTGGACTGAGAGGTTGAACGGCCACATTGGGACTGAGATACGGCCCAAACTCCTACGGGAGGCAGCAGTAAGGAATTTTCGGCAATGGAGGAAACTCTGACCGAGCAACGCCGCGTGAACGATGAAGTATTTAGGTACGTAAAGTTCTTTTATTAAAGAAGAAAAAATGATGGAAAAATCATTCTGACGGTATTTAATGAATAAGCCCCGGCTAACTATGTGCCAGCAGCTGCGGTAATACATGGGGGGCAAGCGTTATCCGGATTTATTGGGCGTAAAGGGTGCGTAGGCGGTTAAATAAGTCTATGGTATAAGTTCAACGCTTAACGTTGTGATGCTATAGAAACTGTTTGACTAGAGTTGGATAGAGGCAAGTGGAATTCCATGTGTAGCGGTAAAATGCGTAAATATATGGAGGAACACCAGTAGCGAAGGCGGCTTGCTGGGTCTTAACTGACGCTGAGGCACGAAAGCGTGGGGAGCAAACAGGATTAGATACCCTGGTAGTCCACGCCGTAAACGATGAGTACTAAGTGTTGGGTTAAACCAGTGCTGAAGTTAACACATTAAGTACTCCGCCTGAGTAGTACGTACGCAAGTATGAAACTTAAAGGAATTGACGGGACTCCGCACAAGCGGTGGATCATGTTGTTTAATTCGAAGATACACGAAAAACCTTACCAGGTCTTGACATACTCTGCAAAGCTATAGAAATATAGTGGAGGTTATCAGGGATACAGGTGGTGCATGGTTGTCGTCAGCTCGTGTCGTGAGATGTTGGGTTAAGTCCCGCAACGAGCGCAACCCTTATCACTAGTTACCATCATTTAGTTGGGCACTTTAGTGAGACTGCCAATGATAAATTGGAGGAAGGTGGGGATTACGTCAAATCATCATGCCCCTTATGACCTGGGCTACAAACGTGATACAATGGCTGTTACAAAGAGTAGCTGAAACGTGAGTTTTTAGCAAATCTCAAAAAAACAGTCTCAGTTCGGATTGAAGTCTGCAACTCGACTTCATGAAGTCGGAATCGCTAGTAATCGCGAATCAGCATGTCGTGGTGAATACGTTCTCGGGGTTTGTACACACCGCCCGTCAAACCACGAAAGTTGACAATACCCAAAACCAGTAGCCTAACTTGCAAAAGAGGGAACTGTCTAAGGTAGGGTTGATGATTGGGGTTAAGTCGTAACAAGGTATCCCTACCGGAAGGTGGGGATGGATCACCTCCTTTCTAAGGAAAATATCATCTTCAGTTGTGAAAGACTTAAAAAAAGTTTTTTATTTTTTAAGATAAAAATCAATAATGGCTTGGGCCTATAGCTCAGTTGGTTAGAGCACACGCCTGATAAGCGTGAGGTCGATGGTTCGAGTCCATTTAGGCCCACCAAAATATTTATTTTAAAAAAACAAGCTCTTTGAAAAGTAGATAAATTAAGGTTAGAAGAATTAAAGAAATTAAGGGCGCACAGTGGATGCCTTGGCACTAAGAGACGATGAAGGACGCAATTAACGGCGAAACGTCACGGGAAGCTGTACATAAGTGAAGATCCGTGGATTTCCGAATGGGGCAACCTGCTATGTCAAAAACATTAGCATCTTTGTTTTACAACAAAGAAGAAAACGCAGTG>Ca P pyri PD 1847-2C1 2085
ATATTAAAAAAATAATTTAATTTATGTTAAAATTACAATATCTAATTAAATTTTTATTTTTTAAATAATAAATTTTATAAAATAATAAATTATTGACATTGTTTTTTTTACATGTTATAATATATTTGCTTAAAGAAAATTTTTAATTTTTTAAAATAAAATATTTTGTTTAATCTTTGACAACTGAAGATGATAAAAATTTATTACGTTTACAAATTTAATTAATTTATTTTAATTAATTAAAGTTTTTTTATTTTATATTAAGAGTTTGATCCTGGCTCAGGATGAACGCTGGCGGCGTGCCTAATACATGCAAGTCGAACGGAAACTTTTAGTTTCAGTGGCGAACGGGTGAGTAACACGTAAGTAACCTACCTTTCAGACGAGGATAACAGTTGGAAACGACTGCTAAGACTGGATAGGAAGTTTTAAGGCATCTTGAAACTTTTAAAAGACCCGCAAGGGTATGCTGAGAGATGGGCTTGCGGCACATTAGTTAGTTGGTAAGGTAACGGCTTACCAAGACCATGATGTGTAGCTGGACTGAGAGGTTGAACGGCCACATTGGGACTGAGATACGGCCCAAACTCCTACGGGAGGCAGCAGTAAGGAATTTTCGGCAATGGAGGAAACTCTGACCGAGCAACGCCGCGTGAACGATGAAGTATTTAGGTATGTAAAGTTCTTTTATTAAAGAAGAAAAAATGATGGAAAAATCATTCTGACGGTATTTAATGAATAAGCCCCGGCTAACTATGTGCCAGCAGCTGCGGTAATACATGGGGGGCAAGCGTTATCCGGATTTATTGGGCGTAAAGGGTGCGTAGGCGGTTTAATAAGTCTATGGTCTAAGTTCAACGCTTAACGTTGTGATGCTATAGAAACTGTTTGACTAGAGTTGGATAGAGGCAAGTGGAATTCCATGTGTAGCGGTAAAATGCGTAAAGATATGGAGGAACACCAGTAGCGAAGGCGGCTTGCTGGGTCTTAACTGACGCTGAGGCACGAAAGCGTGGGGAGCAAACAGGATTAGATACCCTGGTAGTCCACGCCGTAAACGATGAGTACTAAGTGTTGGGTTAAACCAGTGCTGAAGTTAACGCATTAAGTACTCCGCCTGAGTAGTACGTACGCAAGTATGAAACTTAAAGGAATTGACGGGACTCCGCACAAGCGGTGGATCATGTTGTTTAATTCGAAGATACACGAAAAACCTTACCAGGTCTTGACATACTCTGCAAAGCTATAGAAATATAGTGGAGGTTATCAGGGATACAGGTGGTGCATGGTTGTCGTCAGCTCGTGTCGTGAGATGTTGGGTTAAGTCCCGCAACGAGCGCAACCCTTATCGCTAGTTACCATCATTTAGTTGGGCACTTTAGTGAGACTGCCAATGATAAATTGGAGGAAGGTGGGGATTACGTCAAATCATCATGCCCCTTATGACCTGGGCTACAAACGTGATACAATGGCTGTTACAAAGAGTAGCTGAAGCGTGAGTTTTTAGCAAATCTCAAAAAAACAGTCTCAGTTCGGATTGAAGTCTGCAACTCGACTTCATGAAGTCGGAATCGCTAGTAATCGCGAATCAGCATGTCGTGGTGAATACGTTCTCGGGGTTTGTACACACCGCCCGTCAAACCATGAAAGTTGACAATACCCGAAACCAGTAGCCTAACTTGCAAAAGAGGGAACTGTCTAAGGTAGGGTTGATGATTGGGGTTAAGTCGTAACAAGGTATCCCTACCGGAAGGTGGGGATGGATCACCTCCTTTCTAAGGAAAATATCATCTTCAGTTGTGAAAGACTTAAAAAAAAGTTTTTTATTTTTTAAGATAAAAATTAATAATGGCCGGGGCCTATAGCTCAGTTGGTTAGAGCACACGCCTGATAAGCGTGAGGTCGATGGTTCGAGTCCATTTAGGCCCACCAAAAATATTTATTTTAAAAAAAAGCTCTTTGAAAAGTAGATAAATTAAGGTTAAAAGAATTAAAGAAATTAAGGGCGCACAGTGGATGCCTTGGCACTAAGAGACGATGAAGGACGCAATTAACGGCGAAACGTCACGGGAAGCTGTACATAAG>Ca P pyri PYLR 1847-4C3 2218
GTAAATAATATTAAAAAAATAATTTAATTTATGTTAAAATTACAATATCTAATTAAATTTTTATTTTTTAAATAATAAATTTTATAAAATAATAAATTATTGACATTGTTTTTTTTACATGTTATAATAT
ATTTGCTTAAAGAAAATTTTTAATTTTTTAAAATAAAATATTTTGTTTAATCTTTGACAACTGAAGATGATAAAAATTTATTACGTTTACAAATTTAATTAATTTATTTTAATTAATTAAAGTTTTTTTA
TTTTATATTAAGAGTTTGATCCTGGCTCAGGATGAACGCTGGCGGCGTGCCTAATACATGCAAGTCGAACGGAAACTTTTAGTTTCAGTGGCGAACGGGTGAGTAACACGTAAGTAACCTACCTTTCAGA
CGAGGATAACAGTTGGAAACGACTGCTAAGACTGGATAGGAAGTTTTAAAGCATCTTGAAACTTTTAAAAGACCCGCAAGGGTATGCTGAGAGATGGGCTTGCGGCACATTAGTTAGTTGGTAAGGTAAC
GGCTTACCAAGACCATGATGTGTAGCTGGACTGAGAGGTTGAACGGCCACATTGGGACTGAGATACGGCCCAAACTCCTACGGGAGGCAGCAGTAAGGAATTTTCGGCAATGGAGGAAACTCTGACCGAG
CAACGCCGCGTGAACGATGAAGTATTTAGGTATGTAAAGTTCTTTTATTAAAGAAGAAAAAATGATGGAAAAATCATTCTGACGGTATTTAATGAATAAGCCCCGGCTAACTATGTGCCAGCAGCTGCGG
TAATACATGGGGGGCAAGCGTTATCCGGATTTATTGGGCGTAAAGGGTGCGTAGGCGGTTTAATAAGTCTATGGTCTAAGTTCAACGCTTAACGTTGTGATGCTATAGAAACTGTTTGACTAGAGTTGGA
TAGAGGCAAGTGGAATTCCATGTGTAGCGGTAAAATGCGTAAAGATATGGAGGAACACCAGTAGCGAAGGCGGCTTGCTGGGTCTTAACTGACGCTGAGGCACGAAAGCGTGGGGAGCAAACAGGATTAG
ATACCCTGGTAGTCCACGCCGTAAACGATGAGTACTAAGTGTTGGGTTAAACCAGTGCTGAAGTTAACGCATTAAGTACTCCGCCTGAGTAGTACGTACGCAAGTATGAAACTTAAAGGAATTGACGGGA
CTCCGCACAAGCGGTGGATCATGTTGTTTAATTCGAAGATACACGAAAAACCTTACCAGGTCTTGACATACTCTGCAAAGCTATAGAAATATAGTGGAGGTTATCAGGGATACAGGTGGTGCATGGTTGT
CGTCAGCTCGTGTCGTGAGATGTTGGGTTAAGTCCCGCAACGAGCGCAACCCTTATCGCTAGTTACCATCATTTAGTTGGGCACTTTAGTGAGACTGCCAATGATAAATTGGAGGAAGGTGGGGATTACG
TCAAATCATCATGCCCCTTATGACCTGGGCTACAAACGTGATACAATGGCTGTTACAAAGAGTAGCTGAAGCGTGAGTTTTTAGCAAATCTCAAAAAAACAGTCTCAGTTCGGATTGAAGTCTGCAACTC
GACTTCATGAAGTCGGAATCGCTAGTAATCGCGAATCAGCATGTCGTGGTGAATACGTTCTCGGGGTTTGTACACACCGCCCGTCAAACCATGAAAGTTGACAATACCCGAAACCAGTAGCCTAACTTGC
AAAAGAGGGAACTGTCTAAGGTAGGGTTGATGATTGGGGTTAAGTCGTAACAAGGTATCCCTACCGGAAGGTGGGGATGGATCACCTCCTTTCTAAGGAAAATATCATCTTCAGTTGTGAAAGACTTAAA
AAAAAGTTTTTTATTTTTTAAGATAAAAATTAATAATGGCCGGGGCCTATAGCTCAGTTGGTTAGAGCACACGCCTGATAAGCGTGAGGTCGATGGTTCGAGTCCATTTAGGCCCACCAAAAATATTTAT
TTTAAAAAAAAGCTCTTTGAAAAGTAGATAAATTAAGGTTAAAAGAATTAAAGAAATTAAGGGCGCACAGTGGATGCCTTGGCACTAAGAGACGATGAAGGACGCAATTAACGGCGAAACGTCACGGGAA
GCTGTACATAAGTGAAGATCCGTGGATTTCCGAATGGGGCAACCCGCTATGTTAAAAACATTAGCATCTTTGTTTTACTACAAAGAAGACAACGCAGTGAACTGAAATATCTAAGTAACTGCAGGAACAG
AAAGTAAT
>Sb41 (Mexico) 2463
AAAAGCAACAAAACATTTGCTATTTGTTTTTTTATGTGATATAATAAAAAAGGTATTGCGATTTTATTTGCTTTGAAAA
CATTTTTTGAAAGCAAAAACAACAACTTTTAATTATTTTTTAATTATTTGTAACTTGCTAAATTGCATATTTTGATTAT
TTATTCTTAATTTATTTTTTCACAAATTTTTACCAAAACTACCTTAATCTTTGAAAACTGAAGATGATAATTAACGAAT
ATTTTTAATTATTTTTTAACACCTTAAAATTGACACCAAAAAGCAATTTTTGATGCATCAATTTTGTAACATACGAAGA
GTTTGATCCTGGCTCAGGATTAACGCTGGCGGCGTGCCTAATACATGCAAGTCGAACGGAAGTTTAAGCAATTAAACTT
TAGTGGCGAACGGGTGAGTAACGCGTAAGCAATCTGCCCCTAAGACGAGGATAACAGTTGGAAACGACTGCTAAGACTG
GATAGGAGACAAGAAGGCATCTTCTTGTTTTTAAAAGACCTAGCAATAGGTATGCTTAGGGAGGAGCTTGCGTCACATT
AGTTAGTTGGTGGGGTAAAGGCCTACCAAGACTATGATGTGTAGCCGGGCTGAGAGGTTGAACGGCCACATTGGGACTG
AGACACGGCCCAAACTCCTACGGGAGGCAGCAGTAGGGAATTTTCGGCAATGGAGGAAACTCTGACCGAGCAACGCCGC
GTGAACGATGAAGTATTTCGGTACGTAAAGTTCTTTTATTAGGGAAGAATAAATGATGGAAAAATCATTCTGACGGTAC
CTAATGAATAAGCCCCGGCTAACTATGTGCCAGCAGCCGCGGTAATACATAGGGGGCAAGCGTTATCCGGAATTATTGG
GCGTAAAGGGTGCGTAGGCGGTTAAATAAGTTTATGGTCTAAGTGCAATGCTCAACATTGTGATGCTATAAAAACTGTT
TAGCTAGAGTAAGATAGAGGCAAGTGGAATTCCATGTGTAGTGGTAAAATGCGTAAATATATGGAGGAACACCAGTAGC
GAAGGCGGCTTGCTGGGTCTTTACTGACGCTGAGGCACGAAAGCGTGGGGAGCAAACAGGATTAGATACCCTGGTAGTC
CACGCCGTAAACGATGAGTACTAAACGTTGGGTAAAACCAGTGTTGAAGTTAACACATTAAGTACTCCGCCTGAGTAGT
ACGTACGCAAGTATGAAACTTAAAGGAATTGACGGGACTCCGCACAAGCGGTGGATCATGTTGTTTAATTCGAAGGTAC
CCGAAAAACCTCACCAGGTCTTGACATGCTTCTGCAAAGCTGTAGAAACACAGTGGAGGTTATCAGTTGCACAGGTGGT
GCATGGTTGTCGTCAGTTCGTGTCGTGAGATGTTGGGTTAAGTCCCGCAACGAGCGCAACCCTTATTGTTAGTTACCAG
CACGTAATGGTGGGGACTTTAGCAAGACTGCCAGTGATAAATTGGAGGAAGGTGGGGACGACGTCAAATCATCATGCCC
CTTATGACCTGGGCTACAAACGTGATACAATGGCTGTTACAAAGGGTAGCTGAAGCGCAAGTTTTTGGCGAATCTCAAA
AAAACAGTCTCAGTTCGGATTGAAGTCTGCAACTCGACTTCATGAAGTTGGAATCGCTAGTAATCGCGAATCAGCATGT
CGCGGTGAATACGTTCTCGGGGTTTGTACACACCGCCCGTCAAACCACGAAAGTTGGCAATACCCAAAGCCGGCGGCCT
AACTTCGCAAGAAGAGGGAACCGTCTAAGGTAGGGTCGATGATTGGGGTTAAGTCGTAACAAGGTATCCCTACCGGAAG
GTGGGGATGGATCACCTCCTTTCTAAGGAAACAATTATCATCTTCAGTTTTGAGAGACTTAAGAAAGTTTTTCATTGTA
ACTTGCTTACAAATTGTATTTGCAACATTTTAATCTTTTTAAGATTAAGGGCCTATAGCTCAGTTGGTTAGAGCACACG
CCTGATAAGCGTGAGGTCGGTGGTTCAAGTCCATTTAGGCCCACCATAACCACAAATAGGCAAAATCTTAAAAAAGCTC
TTTGAAAAGTAGATAAACGAAGGTTAAAAAATCAAAGGAACTAAGGGCGCACAGTGGATGCCTTGGCACTAAGAGCCGA
TGAAGGACGCAATTAACGGCGAAACGCCACGGGAAGCTGTAAATAAGTGAAGATCCGTGGGTCTCCGAATGGGAAAACC
CATTACATTGAAGATGTAATATTCTTCTAATACGATTTATCTTGTTAGAAGAAAGGAAACGCGGCGAACTGAAATATCT
AAGTAACCGCAGGAAAAGAAAGTAATAACGATTCTGGTAGTAGTGACGAGCGAACCCGGAACAGCCTGATACCATTTCT
AGTTACAAAATTTTAACGAAGTAGAAGCTTTTGGAAAGAAGCACCAAAGAAGGTGACAGTCCCGTAAACGTAAGTTAAA
ATCTAGGGTATCAA
>Sb7 (Mexico) 2631
AAAAATAAATCTATTTAATTTTTTAAAAATAGACAAATATTGTATTTGATAATTTGTTTTACCAAAGATTAATAGTTGT
TTATTTTTACTAAATATGTATTTTTAAATTAAATTTTAAAAAAAATTGTTTTTTCCTTTTGTCTGTGTTATAATAAATT
AGGTAAATAAATTTTACATTTTTAATTTTGGAGGGATAGCGAAGTGGTTAAACGCAGCAGTCTGTAAAACTGTTCCGTA
AGGTACGATGGTTCGAATCCATCTCCCTTCACCATTAAAATTCTTTTTTAATCTTTGAAAACTGAAGATGATACTTATA
AATTTTTAATTTCATTTCTTAAATTTTTTAAATTAACTCGTTTAATTTAAAAGTAATAGTAATAATATACGAAGAGTTT
GATCCTGGCTCAGGATTAACGCTGGCGGCGTGCCTAATACATGCAAGTCGAACGGAAATTTAAGTAATTAAATTTTAGT
GGCGAACGGGTGAGTAACGCGTAAGTAATCTGCCCTTAAGACGAGGATAACAGTTGGAAACAACTGCTAAGACTGGATA
GGAGATAAGAAGGCATCTTCTTATTTTTAAAAGACCTAGCAATAGGTATGCTTAAGGAGGGGCTTGCGTCACATTAGTT
AGTTGGTAGGGTAAAAGCCTACCAAGACAATGATGTGTAGCCGGGCTGAGAGGTTGAACGGCCACATTGGAACTGAGAC
ACGGTCCAAACTCCTACGGGAGGCAGCAGTAGGGAATTTTCGGCAATGGAGGAAACTCTGACCGAGCAACGCCGCGTGA
ACGATGAAGTATTTCGGTACGTAAAGTTCTTTTATTAAGGAAGAAAAGATGGTGGAAAAACCATTATGACGGTACTTAA
TGAATAAGCCCCGGCTAACTATGTGCCAGCAGCCGCGGTAATACATAGGGGGCGAGCGTTATCCGGAATTATTGGGCGT
AAAGGGTGCGTAGGCGGTTTAATAAGTTTATGGTCTAAGTGCAATGCTTAACATTGTGATGCTATAAAAACTGTTTGAC
TAGAGTTGGATAGAGGCAAGTGGAATTCCATGTGTAGTGGTAAAATGCGTAAATATATGGAGGAACACCATGAGCGAAG
GCGGCTTGCTGGGTCTTAACTGACGCTGAGGCACGAAAGCGTGGGGAGCAAACAGGATTAGATACCCTGGTAGTCCACG
CCGTAAACGATGAGTACTAGACGTTGGGTTAAACCAGTGTCGAAGTTAACACATTAAGTACTCCGCCTGAGTAGTACGT
ACGCAAGTATGAAACTTAAAGGAATTGACGGGACTCCGCACAAGCGGTGGATCATGTTGTTTAATTCGAAGGTACCCGA
AAAACCTCACCAGGTCTTGACATGCTTCTGCAAAGTTGTAGAAATACAACGGAGGTTATCAGTTGCACAGGTGGTGCAT
GGTTGTCGTCAGCTCGTGTCGTGAGATGTTGGGTTAAGTCCCGCAACGAGCGCAACCCTTGTTGTTAATTGCCATCATT
AAGTTGGGGACTTTAGCAAAACTGCCAGTGATAAATTGGAGGAAGGTGGGGACGACGTCAAATCATCATGCCCCTTATG
ACCTGGGCTACAAACGTGATACAATGGCTGTTACAAAGGGTAGCTGAAGCGCAAGCTTTTGGCAAATCTCAAAAAAACA
GTCTCAGTTCGGATTGAAGTCTGCAACTCGACTTCATGAAGTTGGAATCGCTAGTAATCGCGAATCAGCATGTCGCGGT
GAATACGTTCTCGGGGTTTGTACACACCGCCCGTCAAACCACGAAAGTTGGCAATACCCAAAGCCGGTGGCCTAACTTG
AGTAATCAAGAGGGAGCCGTCTAAGGTAGGGTCGATGATTGGGGTTAAGTCGTAACAAGGTATCCCTACCGGAAGGTGG
GGATGGATCACCTCCTTTCTAAGGAAAAAGTTATCATCTTCAGTTTTGAGAGACTTAAAAAAGTTTTTCATTTTTTAAG
ATTAAGGCCTATAGCTCAGTTGGTTAGAGCACACGCCTGATAAGCGTGAGGTCGGTGGTTCAAGTCCATTTAGGCCCAC
CAAAATAAGTCATATCTTAAAAAAGCTCTTTGAAAAGTAGATAAACTAAGGTTAAAAAAATTAAAGGAATTAAGGGCGC
ACAGTGGATGCCTTGGCACTAAGAGCCGATGAAGGACGCAATTAACGGCGAAACGCCACGGGAAGCTGTAAATAAGTGG
AGATCCGTGGGTATCCGAATGGGACAACCCGTTACATTGAAGATGTAACATCCTCGCAAGAGGAAGGAAACGCAGTGAA
CTGAAATATCTAAGTAACTGCAGGAAAAGAAAGTAATAACGATTCTGGTAGTAGTGACGAGCGAACCCGGAATAGCCTG
ATACCATTTTTAGTTATAAAGTTTTAATGAAGTAGAAGCTTTTGGAAAAAAGCACCATAGTGGGTGACAGTCCCGTAAA
CGTAAGTTAAAATCTAAGGTATCAACAAGTACGGCGAGACACGAGAAATCTTGTCGGAAGATGGGAGGACCATCTCCTA
AGGCTAAATACTACTTAGTGACCGATAGTGAACTAGTACCGTGAGGGAAAGGTGAAAAGAACCCCGAAAGGGCCCTCTT
GATTACTCAAGTTAGGCCACCGGC
