# Supplementary material for: Multilocus sequence typing of diverse phytoplasmas using hybridization probe-based sequence capture provides high resolution strain differentiation
Source: Front Microbiol. 2022 Sep 29;13:959562. doi: 10.3389/fmicb.2022.959562 (PMC9556853; doi:10.3389/fmicb.2022.959562)
Supplement: Supplementary file 3 [file Data_Sheet_1.ZIP › 16S_clone_seqs.fa]

>BnAY-TW1-F2nR2-clone1 
gaaaacgactgctaagactggataggagacaagaaggcatcttcttgtttttaaaagac
ctagcaataggtatgcttagggaggagcttgcgtcacattagttagttggtggggtaaag
gcctaccaagactatgatgtgtagccgggctgagaggttgaacggccacattgggactga
gacacggcccaaactcctacgggaggcagcagtagggaattttcggcaatggaggaaact
ctgaccgagcaacgccgcgtgaacgatgaagtatttcggtacgtaaagttcttttattag
ggaagaataaatgatggaaaaatcattctgacggtacctaatgaataagccccggctaac
tatgtgccagcagccgcggtaatacatagggggcaagcgttatccggaattattgggcgt
aaagggtgcgtaggcggttaaataagtttatggtctaagtgcaatgctcaacattgtgat
gctataaaaattgtttagctagagtaagatagaggcaagtggaattccatgtgtagtggt
aaaatgcgtaaatatatggaggaacaccagtagcgaaggcggcttgctgggtctttactg
acgctgaggcacgaaagcgtggggagcaaacaggattagataccctggtagtccacgccg
taaacgatgagtactaaacgttgggtaaaaccagtgttgaagttaacacattaagtactc
cgcctgagtagtacgtacgcaagtatgaaacttaaaggaattgacgggactccgcacaag
cggtggatcatgttgtttaattcgaaggtacccgaaaaacctcaccaggtcttgacatgc
ttctgcaaagctgtagaaacacagtggaggttatcagttgcacaggtggtgcatggttgt
cgtcagctcgtgtcgtgagatgttgggttaagtcccgcaacgagcgcaacccttattgtt
agttaccagcacgtaatggtggggactttagcaagactgctagtgataaattggaggaag
gtggggacgacgtcaaatcatcatgccccttatgacctgggctacaaacgtgatacaatg
gttgttacaaagggtagctgaagcgcaagtttttggcgaatctcaaaaaaacagtctcag
ttcggattgaagtctgcaactcgacttcatgaagttggaatcgctagtaatcgc
gaatcagcatgtcgcggtgaatacgttctcggggtttgtacacaccgcccgtca
>BnAY-TW1-F2nR2-clone3 
gaaaacgactgctaagactggataggagacaaga
aggcatcttcttgtttttaaaagacctagcaataggtatgcttagggaggagcttgcgtc
acattagttagttggtggggtaaaggcctaccaagactatgatgtgtagccgggctgaga
ggttgaacggccacattgggactgagacacggcccaaactcctacgggaggcagcagtag
ggaattttcggcaatggaggaaactctgaccgagcaacgccgcgtgaacgatgaagtatt
tcggtacgtaaagttcttttattagggaagaataaatgatggaaaaatcattctgacggt
acctaatgaataagccccggctaactatgtgccagcagccgcggtaatacatagggggca
agcgttatccggaattattgggcgtaaagggtgcgtaggcggttaaataagtttatggtc
taagtgcaatgctcaacattgtgatgctataaaaactgtttagctagagtaagatagagg
caagtggaattccatgtgtagtggtaaaatgcgtaaatatatggaggaacaccagtagcg
aaggcggcttgctgggtctttactgacgctgaggcacgaaagcgtggggagcaaacagga
ttagataccctggtagtccacgccgtaaacgatgagtactaaacgttgggtaaaaccagt
gttgaagttaacacattaagtactccgcctgagtagtacgtacgcaagtatgaaacttaa
aggaattgacgggactccgcacaagcggtggatcatgttgtttaattcgaaggtacccga
aaaacctcaccaggtcttgacatgcttctgcaaagctgtagaaacacagtggaggttatc
agttgcacaggtggtgcatggttgtcgtcagctcgtgtcgtgagatgttgggttaagtcc
cgcaacgagcgcaacccttattgttagttaccagcacgtaatggtggggactttagcaag
actgccagtgataaattggaggaaggtggggacgacgtcaaatcatcatgccccttatga
cctgggctacaaacgtgatacaatggctgttacaaagggtagctgaagcgcaagtttttg
gcgaatctcaaaaaaacagtctcagttcggattgaagtctgcaactcgacttcatgaagt
tggaatcgctagtaatcgcgaatcagcatgtcgcggtgaatacgttctcggggtttgtac
acaccgcccgtca
>BnAY-TW1-F2nR2-clone4 
gaaaacgactgctaagactggata
ggagacaagaaggcatcttcttgtttttaaaagacctattaataggtatgcttagggagg
agcttgcgtcacattagttagttggtggggtaaaggcctaccaagactatgatgtgtagc
cgggctgagaggttgaacggccacattgggactgagacacggcccaaactcctacgggag
gcagcagtagggaattttcggcaatggaggaaactctgaccgagcaacgccgcgtgaacg
atgaagtatttcggtacgtaaagttcttttattagggaagaataaatgatggaaaaatca
ttctgacggtacctaatgaataagccccggctaactatgtgccagcagccgcggtaatac
atagggggcaagcgttatccggaattattgggcgtaaagggtgcgtaggctgttaaataa
gtttatggtctaagtgcaatgctcaacattgtgatgctataaaaactgtttagctagagt
aagatagaggcaagtggaattccatgtgtagtggtaaaatgcgtaaatatatggaggaac
accagtagcgaaggcggcttgctgggtctttactgacgctgaggcacgaaagcgtgggga
gcaaacaggattagataccctggtagtccacgccgtaaacgatgagtactaaacgttggg
taaaaccagtgttgaagttaacacattaagtactccgcctgagtagtacgtacgcaagta
tgaaacttaaaggaattgacgggactccgcacaagcggtggatcatgttgtttaattcga
aggtacccgaaaaacctcaccaggtcttgacatgcttctgcaaagctgtagaaacacagt
ggaggttatcagttgcacaggtggtgcatggttgtcgtcagctcgtgtcgtgagatgttg
ggttaagtcccgcaacgagcgcaacccttattgttagttgccagcacgtaatggtgggga
ctttagcaagactgccagtgataaattggaggaaggtggggacgacgtcaaatcatcatg
ccccttatgacctgggctacaaacgtgatacaatggctgttacaaagggtagctgaaacg
caagtttttggcgaatctcaaaaaaacagtctcagttcggattgaagtctgcaactcgac
ttcatgaagttggaatcgctagtaatcgcgaatcagcatgtcgcggtgaatacgttttcg
gggtttgtacacaccgcccgtca
>BnAY-TW1-F2nR2-clone1_22
GAAAACGACTGCTAGACTGGATAGGAGACAAGAGGGCATCTTCTTGTTTTTAAAAGACCT
AGCAATAGGTATGCTTAGGGAGGAGCTTGCGTCACATTAGTTAGTTGGTGGGGTAAAGGC
CTAACAAGACTATGATGTGTAGCCGGGCTGAGAGGTTGAACGGCCACATTGGGACTGAGA
CACGGCCCAAACTCCTACGGGAGGCAGCAGTAGGGAATTTTCGGCAATGGAGGAAACTCT
GACCGAGCAACGCCGCGTGAACGATGAAGTATTTCGGTACGTAAAGTTCTTTTATTAGGG
AAGAATAAATGATGGAAAAATCATTCTGACGGTACCTAATGAATAAGCCCCGGCTAACTA
TGTGCCAGCAGCCGCGGTAATACATAGGGGGCAAGCGTTATCCGGAATTATTGGGCGTAA
AGGGTGCGTAGGCGGTTAAATAAGTTTATGGTCTAAGTGCAATGCTCAACATTGTGATGC
TATAAAAACTGTTTAGCTAGAGTAAGATAGAGGCAAGTGGAATTCCATGTGTAGTGGTAA
AATGCGTAAATATATGGAGGAACACCAGTAGCGAAGGCGGCTTGCTGGGTCTTTACTGAC
GCTGAGGCACGAAAGCGTGGGGAGCAAACAGGATTAGATACCCTGGTAGTCCACGCCGTA
AACGATGAGTACTAAACGTTGGGTAAAACCAGTGTTGAAGTTAACACATTAAGTACTCCG
CCTGAGTAGTACGTACGCAAGTATGAAACTTAAAGGAATTGACGGGACTCCGCACAAGCG
GTGGATCATGTTGTTTAATTCGAAGGTACCCGAAAAACCTCACCAGGTCTTGACATGCTT
CTGCAAAGCTGTAGAAACACAGTGGAGGTTATCAGTTGCACAGGTGGTGCATGGTTGTCG
TCAGCTCGTGTCGTGAGATGTTGGGTTAAGTCCCGCAACGAGCGCAACCCTTATTGTTAG
TTACCAGCACGTAATGGTGGGGACTTTAGCAAGACTGCCAGTGATAAATTGGAGGAAGGT
GGGGACGACGTCAAATCATCATGCCCCTTATGACCTGGGCTACAAACGTGATACAATGGC
TGTTACAAAGGGTAGCTGAAGCGCAAGTTTTTGGCGAATCTCAAAAAAACAGTCTCAGTT
CGGATTGAAGTCTGCAACTCGACTTCATGAAGTTGGAATCGCTAGTAATCGCGAATCAGC
ATGTCGCGGTGAATACGTTCTCGGGGTTTGTACACACCGCCCGTCA
>BnAY-TW1-F2nR2-clone2_22
TGCTAAGACTGGATAGGAGACAAGAGGGCATCTTCTTGTTTTTAAAAGACCTAGCAATAGGTATGCTTAGGGAGGAGCTTGCGTCACATTAGTTAGTTGGTGGGGTAAAGGCCTAACAAGACTATGATGTGTAGCCGGGCTGAGAGGTTGAACGGCCACATTGGGACTGAGACACGGCCCAAACTCCTACGGGAGGCAGCAGTAGGGAATTTTCGGCAATGGAGGAAACTCTGACCGAGCAACGCCGCGTGAACGATGAAGTATTTCGGTACGTAAAGTTCTTTTATTAGGGAAGAATAAATGATGGAAAAATCATTCTGACGGTACCTAATGAATAAGCCCCGGCTAACTATGTGCCAGCAGCCGCGGTAATACATAGGGGGCAAGCGTTATCCGGAATTATTGGGCGTAAAGGGTGCGTAGGCGGTTAAATAAGTTTATGGTCTAAGTGCAATGCTCAACATTGTGATGCTATAAAAACTGTTTAGCTAGAGTAAGATAGAGGCAAGTGGAATTCCATGTGTAGTGGTAAAATGCGTAAATATATGGAGGAACACCAGTAGCGAAGGCGGCTTGCTGGGTCTTTACTGACGCTGAGGCACGAAAGCGTGGGGAGCAAACAGGATTAGATACCCTGGTAGTCCACGCCGTAAACGATGAGTACTAAACGTTGGGTAAAACCAGTGTTGAAGTTAACACATTAAGTACTCCGCCTGAGTAGTACGTACGCAAGTATGAAACTTAAAGGAATTGACGGGACTCCGCACAAGCGGTGGATCATGTTGTTTAATTCGAAGGTACCCGAAAAACCTCACCAGGTCTTGACATGCTTCTGCAAAGCTGTAGAAACACAGTGGAGGTTATCAGTTGCACAGGTGGTGCATGGTTGTCGTCAGCTCGTGTCGTGAGATGTTGGGTTAAGTCCCGCAACGAGCGCAACCCTTATTGTTAGTTACCAGCACGTAATGGTGGGGACTTTAGCAAGACTGCCAGTGATAAATTGGAGGAAGGTGGGGACGACGTCAAATCATCATGCCCCTTATGACCTGGGCTACAAACGTGATACAATGGCTGTTACAAAGGGTAGCTGAAGCGCAAGTTTTTGGCGAATCTCAAAAAAACAGTCTCAGTTCGGATTGAAGTCTGCAACTCGACTTCATGAAGTTGGAATCGCTAGTAATCGCGAATCAGCATGTCGCGGTGAATACGTTCTCGGGGTTTGTACACACCGCCCGTC>BnAY-TW1-F2nR2-clone3_22
GAAAACGACTGCTAAGACTGGATAGCGAGACAAGAAGGCATCTTCTTGTTTTTAAAAGACCTAGCAATAGGTATGCTTAGGGAGGAGCTTGCGTCACATTAGTTAGTTGGTGGGGTAAAGGCCTACCAAGACTATGATGTGTAGCCGGGCTGAGAGGTTGAACGGCCACATTGGGACTGAGACACGGCCCAAACTCCTACGGGAGGCAGCAGTAGGGAATTTTCGGCAATGGAGGAAACTCTGACCGAGCAACGCCGCGTGAACGATGAAGTATTTCGGTACGTAAAGTTCTTTTATTAGGGAAGAATAAATGATGGAAAAATCATTCTGACGGTACCTAATGAATAAGCCCCGGCTAACTATGTGCCAGCAGCCGCGGTAATACATAGGGGGCAAGCGTTATCCGGAATTATTGGGCGTAAAGGGTGCGTAGGCGGTTAAATAAGTTTATGGTCTAAGTGCAATGCTCAACATTGTGATGCTATAAAAACTGTTTAGCTAGAGTAAGATAGAGGCAAGTGGAATTCCATGTGTAGTGGTAAAATGCGTAAATATATGGAGGAACACCAGTAGCGAAGGCGGCTTGCTGGGTCTTTACTGACGCTGAGGCACGAAAGCGTGGGGAGCAAACAGGATTAGATACCCTGGTAGTCCACGCCGTAAACGATGAGTACTAAACGTTGGGTAAAACCAGTGTTGAAGTTAACACATTAAGTACTCCGCCTGAGTAGTACGTACGCAAGTATGAAACTTAAAGGAATTGACGGGACTCCGCACAAGCGGTGGATCATGTTGTTTAATTCGAAGGTACCCGAAAAACCTCACCAGGTCTTGACATGCTTCTGCAAAGCTGTAGAAACACAGTGGAGGTTATCAGTTGCACAGGTGGTGCATGGTTGTCGTCAGCTCGTGTCGTGAGATGTTGGGTTAAGTCCCGCAACGAGCGCAACCCTTATTGTTAGTTACCAGCACGTAATGGTGGGGACTTTAGCAAGACTGCCAGTGATAAATTGGAGGAAAGTGGGGACGACGTCAAATCATCATGCCCCTTATGACCTGGGCTACAAACGTGATACAATGGCTGTTACAAAGGGTAGCTGAAGCGCAAGTTTTTGGCGAATCTCAAAAAAACAGTCTCAGTTCGGATTGAAGTCTGCAACTCGACTTCATGAAGTTGGAATCGCTAGTAATCGCGAATCAGCATGTCGCGGTGAATACGTTCTCGGGGTTTGTACACACCGCCCGTC
