# Supplementary material for: Multilocus sequence typing of diverse phytoplasmas using hybridization probe-based sequence capture provides high resolution strain differentiation
Source: Front Microbiol. 2022 Sep 29;13:959562. doi: 10.3389/fmicb.2022.959562 (PMC9556853; doi:10.3389/fmicb.2022.959562)
Supplement: Supplementary file 3 [file Data_Sheet_1.ZIP › all_ref_seqs.fasta]

>16S_pruni-III
AACGCTGGCGGCGTGCCTAATACATGCAAGTCGAACGGAAACCTTCGGGTTTTAGTGGCGAACGGGTGAG
TAACACGTAAGCAACCTGCCCTTAAGACGAGGATAACAATTGGAAACAGTTGCTAAGACTGGATAGGAAA
AGTAAAGGCATCTTTACTTTTTTAAAAGATCTTCTTTGAAGGTATGCTTAAGGAGGGGCTTGCGACACAT
TAGTTAGTTGGTAGGGTAAAGGCCTACCAAGACTATGATGTGTAGCTGGACTGAGAGGTTGAACAGCCAC
ATTGGGACTGAGACACGGCCCAAACTCCTACGGGAGGCAGCAGTAGGGAATTTTCGGCAATGGAGGAAAC
TCTGACCGAGCAACGCCGCGTGAACGATGAAGTACCTCGGTATGTAAAGTTCTTTTATTAAGGAAGAAAA
AAGAGTGGAAAAACTCCCTTGACGGTACTTAATGAATAAGCCCCGGCTAATTATGTGCCAGCAGCCGCGG
TAATACATAAGGGGCGAGCGTTATCCGGAATTATTGGGCGTAAAGGGTGCGTAGGCGGTTTAATAAGTCT
ATAGTTTAATTTCAGTGCTTAACGCTGTTGTGCTATAGAAACTGTTTTACTAGAGTGAGATAGAGGCAAG
CGGAATTCCATGTGTAGCGGTAAAATGCGTAAATATATGGAGGAACACCAGAGGCGTAGGCGGCTTGCTG
GGTCTTTACTGACGCTGAGGCACGAAAGCGTGGGGAGCAAACAGGATTAGATACCCTGGTAGTCCACGCC
GTAAACGATGAGTACTAAGTGTCGGGTAAAACTGGTACTGAAGTTAACACATTAAGTACTCCGCCTGAGT
AGTACGTACGCAAGTATGAAACTTAAAGGAATTGACGGGACTCCGCACAAGCGGTGGATCATGTTGTTTA
ATTCGAAGATACGCGAAAAACCTTACCAGGTCTTGACATTTTCTTGCGAAGTTATAGAAATATAATGGAG
GTCATCAGGAAAACAGGTGGTGCATGGTTGTCGTCAGCTCGTGTCGTGAGATGTTAGGTTAAGTCCTAAA
ACGAGCGCAACCCTTGTCGTTAGTTGCCAGCATGTAATGATGGGGACTTTAACGAGACTGCCAATGAAAA
ATTGGAGGAAGGTGGGGATTACGTCAAATCATCATGCCCCTTATGATCTGGGCTACAAACGTGATACAAT
GGTTGATACAAAGAGTAGCTGAAACGCGAGTTCTTAGCCAATCTCAAAAAATCAATCTCAGTTCGGATTG
AAGTCTGCAACTCGACTTCATGAAGTTGGAATCGCTAGTAATCGCGAATCAGCATGTCGCGGTGAATACG
TTCTCGGGGTTTGTACACACCGCCCGTCAAACCACGAAAGTTGGCAATACCCCAAAGCGGTCACCTAACT
TCGCAAGAAGAAGGATCCGTCTAAGGTAGGGTCGATAATTGGGGTTAAGTCGTAACAAGGTATCCCTACC
GGAAGGTGGGGATGGATCACCTCCTTTCTAAGGAAAAAATAAAATTATCATCTTCAGTTTTGAAAGACTT
AGAAAATTCATAAGTTTTTCTTTTTTTAAGGCATTAAGGGCCTATAGCTCAGCTGGTTAGAGCACACGCC
TGATAAGCGTGAGGTCGGTGGTTCAAGTCCATTTAGGCCCACCAGTTTATTTTAAAAGTTATAAGCACTG
TCTTAAAAAAAAGTTCTTTGAAAAGTAGATAAACATAGTAAAATCAAAAAAATTGAAGGAATTAAGAGCG
CACAGTGGATGCCTTGGCACC
>rp_pruni-III
GGGCACAAATTAGGTGAATTTTCTCCAACTCGTACTTTTCGTGGACATGCTAAAAAAGAT
AAAAAAATTCAAAAAAAATAATTTAGAAAGGCATTAAACATATGAATGTAAAATCTATTG
CAAATCAGATGTCTGTTGCTCCTAGAAAAACACGTTTAGTAGCGGATTTAATCCGTGGCA
AACATGTCAGAGAAGCACAAGCAATTTTGATGTTTACTCCAAAAGCAGCATCTCCAATCG
TTTCAAAGCTTTTAAAAAGTGCTGTTGCCAACGCTGTTCATAATTTTAGCCTTAAAGAAG
AAGAATTATACGTGAAAGAAATTTTTGTTAATGAAGGTCTTCGTTTAACTCGTTTATTAC
CAAGAGCTAAAGGGAAAACTGATAAAATTAAGAAAAGAACTTCTCATATTACAATAGTTG
TTTCTTCCAAAACGGTAGAAGAAAAGAAAATAGTTAAAAAGCAATCAGCCATCCAACAAA
TAGAAGGAAAGGAGATAGTTGAAAATGGGTCAAAAGAGTAGTCCAACCGGTTTAAGATTA
GGAATAATTAGAAATTGGGATTCCAAATGGCACGCCGAAGACAAACAAGTTCCTAATTT
AATTCTTGAAGATTATCAAATCAGAAATTTAATTAATAACCATTATCCTAAAGCAACTAT
TTCCCGTATTGAAATTCAACGTTTTAAAAAATCCAACAAAGAACAAATCCAAATTTTTTT
ATACACTTCAAAATCAGGCATAGTTGTTGGACATGAAAACAAAGAAAAAAATAAATTAGT
TGAAAAAATCACAAAATTGATTAAAAAAGATATTATTTTAAACGTCTTAGAAATTAAAAA
CCCTGATAAAGTGGCTATATTGGTAGCACAAAATTTAGCTATCCAATTAGAACAAAGAGC
TTTTTTCCGAGCTGCTCAAAAAATGACAGTGCAAAAGGTTTTAAAAACAGGCGTTAAAGG
TGTTAAAATTATTATTTCTGGTCGTTTAGGAGGTGCTGAAATAGCTAGACAAGAAACCCT
TTCTAAAGGACTTGTTCCTCTTCATACTCTAAGAGCGGATATCGATTATGCTTTTGAAGA
AGCTCACACTACTTATGGCGTTTTAGGCGTTAAAGTATGGATTTATCATGGCGAAGTTTT
ACCTAAACAAACTATCGAAGATACTAGAAAATTATTAGTTTCTCAACATGATGAAAAAAG
AGTTAATCCTCAAGATAGAAAACCAAAATTTGACGACAGAAGATATAAATTTTCTGATAG
AAAACCAAAATTTGAAAATAAAAAACCATTTTTAAAAAAAGTTAACAATACTAAAAATGT
TAAAACAAAAATAACGTCCTAGATGGGGAAAGAAGTAAATAATTATGTTAATGC
>secY_pruni-III
ATGGTAATAGATTTTCTTCGTGATAAAAGTAAAATAATTAAAAAAATTTT
ATTTACTTTAGTTATTTTATTTATCTTTGTTATCGGTAATAAATTAGTTA
TTCCTTCTGTGACGGTTCAAGAAAAATTTCTTTTTGACATTAAACAATAT
TTTTCTAAGTCTAGTTTATTTGAAGCTAATGGTTCTATATATTTTTTATC
TTTAGGGGTTTATCCCTATATCACTGCCTCTATTATTGTCCAGTTTTCGC
AAAAATTATTTTCTTTTATGAAAGAATGGCAAGAACAAGGTGAAAGAGGA
AAATATAAAACGAATTTAGTTGCTCGTTCTTTGACTTTACTATTTGCGGT
AGGATTGGCTTTATCTTCTATTCAACGCGATGGAATCTCCTCGCTCGCTA
ACAATAAGGCACACGTTTTAACAATAGTGTTTTTTTTAGTGGTCGGAGCC
TTCATTAGCATTTGGTTAGCTGATTTAATCACTTCTAAAGGGGTAGGAAA
CGGTATTTCTATTTTCGTAGCAATTAGTGTAAGTAAAAATTTATATGATA
CGCTGAAGTTTTTAACTAACGTCAACAATCCAGACTTTGTAGCTAAAAGA
ATATTCACTTTAGTAGTTCTGTTAATCTTGTTAATTTTAACAGTGATTTT
ATCAGCTGCTTATTTAAAAGTGCCAATCACTTACGCTACTAAACAAAATA
ATGATAAAATAAAAAATCATATCCCTTTAAAACTTAATACTTCAGGAATT
TTGCCAGTTATTTTAGCCAATAGTTTATTGCAAGTTTTTGGAACTATTTC
TCTTTTGTTGGGGCCAGAAAATGGTTTTTCCCAATGGGTAAATCGATTTC
AAGATTCTCAAAGTAATTATTTAGGTTTAGGTTTTTTCGTTTACTTATTA
TTAATTTTGTTATTTTCAGTTTTTTCTACTTTTATAACTATCAATCCGAC
AGACATTGCTGAACATTTATCAAAACAAGATGCTTACTTAGAAGGGGTAA
AACCTGGAGACGAAACGGTTTATAAAATTACTCAAAAATTATTTAAAGTA
ACAGTCATCGGCGCTTTTGCTTTAACTGTCTTAGCTGCTTTACCCGAATT
TATTAAATTTTTTGTTTGGACTAATGATTCTGACAAAACATTCAAAGTTC
AATTAGGCGGCACTAGTCTTTTAATTGTTGTAGGTGTGGCTGTTGAAGTA
ATGCAACGTATAACGACTCAAACTAATGTTAAGAAATTATACAAAAAATT
ATTTTAA
>nusA_pruni-III
TTGAAAAATAAAGAATTTTTAAATAATATAGATCAATTATCGCAAGAATA
CGAAATAACTCGTGAACAGACTATTCAATCTTTTGAAAAGAGTTTAGTTT
CTGGTTGTAAAAAAAATTACCAAGTTAAAAGTTGTCGTACAGAAATTACT
CCAGAATATGATGAAATTTTTTTATATAAACAATATTTAGTAATTGATCC
TAACGACGAAGAAACGCTAAACGCTAACGAATATAGTTGCCTTGATTTAG
AGGAGGCGCAAAAATTAAAAGAAGACGCACAAGTAGGAGATATTATCGAA
ATTGAAGTTGATCCGAAAGATTTTAATTTTTATGCTAGCAAAGATTTTAA
AAATAAATTTAACGAAGAATTGATCAAACAAAAAAGAGAAACCATTTATA
ATTTTTTTAAAAATTATGAAAACAAATTAATCAGCGGTAAAGTAATAGCG
GAAAGCGATCATTTCTACACTTTAGAATTAGAAAAAGAAATAAATACTTT
ATTATCTAAAAAAGAAACCCTTCTTAATGATAATTTTCATATTGGCGAAA
GAATTTTAGTTTTTGTCGCAGAAGTTCAAAATACTACTAAAATGCCTAAA
GTTTTTGTTAGTAGAGTCCATGTTAATTTTGTTGTTGAATTATTAAAAGA
ATTTGTTCCAGAAGTGCAAGAGGACATCATTAAAATTATGGGAATAGCGC
GTATACCATCAGACAGAATTAAAATAGGCTTAATTTCTACTGATCCTAAA
GTAGACCCTATTGGTTCTTGCATCGGCGAAGGCGGAAGTAGAATAAAAAG
TGTGGTTAACATTTTAAAGGGCGAAAAGATTGATTTATTTCAATGGAGTT
CTGATCCGATAGAATTGATAACTAACTCTCTTCAACCGGCTCAAATTCTT
AAAATCACCGCTATTAACGAAAAAAATAAAACAGCGTCTGTTGTGGTTGC
TGACGATCAAATCTCTTTAGTAATTGGTAAATTAGGCAAAAACGTTAAAT
TAGCCGCTCAGGTGACTAAATGGAATATTAACATTCAAACCTTATCCCAA
CAAGAAAAAGTAGAATGA
>secA_pruni-III
ATGTTAAGTTTTATTAAAAAATTATTTGATTCTTCCAATAAATATTTAAA
AAAAGCGAAAGTAACAAGTACTAAAATTGAAAAATTAGAAGAAGAGATGC
AACGACTAAAAGATGAAGATTTTCCTAAAGAAACCGAAAAATTAAAACAA
CGTTTTCAAGAAGGTGCTTCTTTAGATAGTTTATTAGTGGAAGCTTACGC
TTTAGCGAGAGAAGCTTCCAGAAGAGTAACTGGTTTAACACCTTATTACG
TACAACTTTTAGGTTCTATCGTTTTACATCAAGGACAAATAGCCGAAATG
AAAACAGGAGAAGGTAAAACTTTAACTTCTGTTTTACCAGCTTATTTAAA
CGCTTTAAGTGGCAATTCAGTTCATATCGTGACAGTTAATGAATATTTAG
CTAGTCGTGAAGCCGAAGGGAAAATAGGCGATATTTTCCGTTTTTTAGGC
ATGACTGTAGGTTTAAATACTAAAGATAAAACCATTCCCGAAAAACAATT
AGCTTATCAAGCCGATATTCTTTATTCTACTAATAGTGAATTAGGTTTCG
ATTATTTAAGAGATAATATGGAAACTGATATTAATAATTTAATGATGCAT
CGTGATTATAACTACGTTATTATTGATGAAATAGACTCTATTTTAATTGA
TGAAGCCAGAACTCCTTTAATTATTTCGAGCAACACTCAACAAGGTAAAA
AGTTTTACCGTGATGCTGATCGTTTCGTAAAAAGCTTAAAACCAGAACAT
TATATGATCGATTTAGAATCTAAAACTATCGAATTAACTGAAGAAGGCGT
ACGAAAAGCTGAAGCTTTTTTCCAATTAACTAATTTATACAATAATTCTC
ACTCTTTGTTATTACACCACATTAAAAATAGTTTAAAAGCCGGTTTTATT
ATGGAAAAAAATAAAGATTATTTAGTGGATAAAGGACAAGTCTTAATTAT
TGACCAATTCACTGGTAGGATTTTAAATGGTCGTCAATTCAGCGATGGTT
TACATCAAGCGATCGAAGCTAAAGAAGGATGTGTTATTAAAGAAGAAACA
GAAGTTTCCGCTACTATTACTTACCAAAATTTCTTTAGAATTTACCGTAA
AATGTCAGGTATGACAGGAACAGCTAAAACAGAAGAAAAAGAATTTGTTA
ATATTTATAAAATGAAAGTAGTGGAAATTCCTACTAATAAACCAATGATT
AGAGAAGACGCTCCTGATTATGTTTTCGCTTCTGCTGAAAAAAAATGGCA
AGCTTTATTAGGCGAAATTGAAAAAAGGCATGCTAGACAACAACCTATTT
TAATAATCGGAACATCAACAGTGGAAGTTTCTGAAGAAATATCTAAATAT
TTGAAAAAAAGAAAAATTAAACATGAAGTTCTTAACGCTAAAAACCACTC
TAAAGAGGCAGAAATTATCGCTAAAGCCGGACATAAAGGTTCTATCACTA
TCGCTACTAATATGGCTGGTCGTGGGACTGATATCCGTTTAGGCGAAGGA
GTAGTTGAATTAGGTGGATTAGCTGTTTTGGGGACCGAAAGGAACGAGGC
ACGTAGAATCGATAACCAATTAAGAGGACGTGCCGGACGTCAAGGAGACC
CGGGTTTTTCCCGTTTTTTCGTTTCCGCTGATGATGATTTAGTGAAACGT
TTTGGCAGTAACAGAATGCAAAGAATTATCGCTATGTTACAAAACAACAG
CGATTCTGATGAACCTATCACTTTAAAAATGTTTAGTAATTTTGTGACTA
ATATTCAGAAAAAAATCGAATCTTCTAATTATGATTACCGTAAATTTGTT
TTACAATTTGATTCTGTTTTAAGATTACAAAGAGAAATCATTTACCAACA
AAGAAAAGAAATTTTAAAATCTGAAGAAGTAGATGTTTTAGCTGTAAACC
TAATGAATAAAACTTTAAACAGTAATATTGATTACTTTTTAAAAAATAAA
ATGACCAATAAAGATGATGAAGGTATTAAAGAATTTATAACTTATTTAGA
AACTTTATTTTTCCTTCCCAATACTTTTACGGTCCAAGATTTCCAAACTC
AAGAAGAACCACGTTCTCTTTTGACTTCTAAAGAAATAGAAGAAGTAGTG
CAAAAAAAAGTAACGACTTTCTTGGAAGAGCAAAAAGCTAAATTACAAGT
TATTGATGATAAGCAGTATTTTTATGTTTTAAGATACATTATGCTACAAA
AAATAGATTCTTATTTCAAACGTCATATTAATGATATGAATATTTTGAGA
AGAGGAATTAATTTTTTAAGTTACGGTCAACAAAACTCCTTAGTAGTTTA
CCAAGAAGAAGGGCAAAAGTTTTTCAACCAAATGATCGAAAATATCGCTC
TTGATGTAACAAAAACTATTTTAAAAAGTTCCACTTTAACCGACCAATTA
GTGGAATCATTTCAAGAAAAATTAATTTTCAACCGTCCTGTTTCTAAAAA
CAATACTGCGAAAAGGAAAAATAGAAAAGTTAGAGGTTCTAGAAAACCTT
GGAATTAA
>tuf_pruni-III
ATGGCTACTAAAAATTTTAACAGAAATAAACCACACGTTAACGTAGGAACTATTGGTCACGTTGATCATG
GTAAAACTACTTTAACAGCTGCAATTACTTCTTATTTATCTACAAAAGGATTAGCAGATAAACAAAGTTA
CGATCAAATCGATAAAGCACCTGAAGAAAAAGAACGTGGTATCACTATTAGTACTTCTCACGTAGAATAC
GAAACAGAAAAAAGACACTATGCTCACGTAGATTGTCCTGGGCACGCCGATTACATTAAAAATATGATTA
CTGGTGCTGCTCAAATGGATGCTGGTATTTTAGTAATTTCTGCTGTTGACGGAATCATGCCCCAAACAGA
AGAACATATCTTATTAGCTAAACAAGTAGGTGTTCCTAAATTATTAGTTTTCATCAACAAATGTGATGTT
GCTGCTGATGAAGAACTTTTAGAATTAGTAGAAATCGAAATTAGAGACTTATTAAACAAACATGATTTTT
TAGGCAACGAAGTTCCTATCGTTAGAGGATCTGCTTTAAAAGCGGTTGAAGGAGACCCTAAATATTTAGA
AAAAATCCAAGAATTACTTGACTTATTAGACACTTACGTGGAAGACCCAGTTCGTGAAATGAACAAACCT
TTTTTAATGCCAATAGAAGATGTTTTCACTATCACGGGTAGAGGAACTGTTACTACTGGACGTGTTGAAA
GAGGAATGGTTAAAGTTGGTGAAGAAGTAGAAATAGTTGGAATTAGAGAAACTAAAAAAGCTGTTGTTAC
AGGTTTAGAAATGTTTAGAAAATCTTTAGAAACAGCGCAAGCTGGTGACAACGTAGGGGTTTTATTGCGT
GGTGTTTCTCGTGAAGACGTAGAACGTGGACAAGTTTTAGTTAAGCCTGGCAGCGTTCAACCACATTCTA
AATTCTTAGCGCAAATTTATGTTCTTACAGCTGAAGAAAACGGAAGAACTACTCCTTTCGGTAATAATTA
TCGTCCTCAATTCTATTTAAGAACTACTGACGTGACTGGTGTTATCAAATTGCAAGATGGTGTTGAAATC
GTAATGCCTGGTGATTTAGTGGAAGTTACAGTTACTTTAATTAGTTCAATCGCTATGGAAGAAGGAACTA
AATTTTCTGTTCGTGAAGGTGGACGCACTGTTGGAGCAGGTTCAGTAATTAAAATTCTTGAATAA
>16S_BN
TGCCTAATACATGCAAGTCGAACGGAAGTTTAAGCAATTAAACTTTAGTGGCGAACGGGTGAGTAACGCG
TAAGCAATCTGCCCCTAAGACGAGGATAACAGTTGGAAACGACTGCTAAGACTGGATAGGAGATAAGAAG
GCATCTTTTTATTTTTAAAAGACCTAGCAATAGGTATGCTTAAGGAAGAGCTTGCGTCACATTAGTTAGT
TGGTGGGGTAATGGCCTACCAAGACGATGATGTGTAGCCGGGCTGAGAGGTCGAACGGCCACATTGGGAC
TGAGACACGGCCCAAACTCCTACGGGAGGCAGCAGTAAGGAATTTTCGGCAATGGAGGAAACTCTGACCG
AGCAATGCCGCGTGAACGATGAAGTATTTCGGTACGTAAAGTTCTTTTATTAGGGAAGAAAAGATGGTGG
AAAAACCATTATGACGGTACCTAATGAATAAGCCCCGGCTAACTATGTGCCAGCAGCCGCGGTAATACAT
AGGGGGCAAGCGTTATCCGGAATTATTGGGCGTAAAGGGTGCGTAGGCGGTTAAATAAGTTTATGGTCTA
AGTGCAACGCTCAACGTTGTGATGCTATAAAAACTGTTTAGCTAGAGTTGGATAGAGGCAAGTGGAATTC
CGTGTGTAGTGGTAAAATGCGTAAATATACGGAGGAACACCAGAAGCGAAGGCGGCTTGCTGGGTCTTAA
CTGACGCTGAGGCACGAAAGCGTGGGGAGCAAACAGGATTAGATACCCTGGTAGTCCACGCCCTAAACGA
TGAGTACTAAACGTTGGATAAAACCAGTGTTGAAGTTAACACATTAAGTACTCCGCCTGAGTAGTACGTA
CGCAAGTATGAAACTTAAAGGAATTGACGGGACTCCGCACAAGCGGTGGATCATGTTGTTTAATTCGAAG
GTACCCGAAAAACCTCACCAGGTCTTGACATGCTTTTGCAAAGCTGTAGAAATACAGTGGAGGTTATCAG
AAGCACAGGTGGTGCATGGTTGTCGTCAGCTCGTGTCGTGAGATGTTGGGTTAAGTCCCGCAACGAGCGC
AACCCTTGTTGTTAATTGCCATCATTAAGTTGGGGACTTTAGCAAGACTGCCAATGATAAATTGGAGGAA
GGTGGGGACGACGTCAAATCATCATGCCCCTTATGACCTGGGCTACAAACGTGATACAATGGCTGTTACA
AAGGGTAGCTAAAGCGTAAGCTTCTGGCGAATCTCAAAAAAGCAGTCTCAGTTCGGATTGAAGTCTGCAA
CTCGACTTCATGAAGTTGGAATCGCTAGTAATCGCGAATCAGCATGTCGCGGTGAATACGTTCTCGGGGT
TTGTACACACCGCCCGTCAAACCACGAAAGTTGGCAATACCCAAAGCCGGTGGCCTAACTTGAGCAATCA
AGAAGGAGCCGTCTAAGGTAGGGTTGATGATTGGGGTTAAGTCGTAACAAGGTATCCCTACCGGAAGGTG
GGGATGGATCACCTCCTTTCTAAGGATAAAGTTATCATCTTCAGTTTTGAGAGACTTAAGAAAGTTTTTC
ATTTTTTAAGATTCGGGCCTATAGCTCAGCTGGTTAGAGCACACGCCTGATAAGCGTGAGGTCGGTGGTT
CAAGTCCATTTAGGCCCACCAAAATAGGTCACATCTTAAAAAAGCTCTTTGAAAAGTAGATAAACAAAGG
TTAGAAAATTAAAGGAACTAAGGGCG
>cpn60_BN
ATGAGTAAACAAATATTTTACGGCAAGGACGCAAGAAAAGCTTTGTTGCAAGGAGTTGATGCGATTGCCA
ACACTGTTAAAGTGACTTTAGGACCGAAAGGACGAAACGTTATTTTAGAAAAGCCTTATGAAAGTCCTGC
GATTGTCAACGATGGCGTGTCAATTGCAAAAGAAATCGAATTAAAAAATCCTTACCAAAATATGGGAGCT
AAATTAGTTTATGAAGTGGCAGCCAAAACTAACGATCGAGCAGGAGATGGTACTACGACAGCAACAGTAT
TAGCGCAAAGTATGATTCATCGTGGTTTTAAAGCGATTGACTCAGGAGCAAATCCGATGCTAGTTAAAGA
AGGGATCGAACTTGCTGCTCAAACAGTTGCACAAAAACTTTTAGCCAAATCCAAAAAAGTAGAAGGTCAA
GAAGATATTCAAAATGTAGCCGCTATTTCTGCCGGTAGTGGAGAAATTGGTAAAATTATTGCTCAAGCGA
TGGAAAAAGTGGGCAAAAACGGCGTGATTAATGTCGATGAGTCCAAAAGTTTTGAAACCAATTTAGAAGT
GGTACAAGGTTTGGAGTATGATAAAGGTTATGCTTCACCTTATTTTGTCTCCGACAGAGAAAGTATGACA
ATTGAATTAAATCAACCTTTAGTTTTAATAACTGATCATAAAATTAGCACGATCCAAGAAATTTTACCTC
TTTTAGAAGGAGTGGTCAAAGAATCAAAAACTTTATTGATCATCGCTGAAGCAGTTGAAAACGAAGTTTT
GGGAGTCTTAGTTGCTAATAAATTGAGAGGAACTTTTAATGTTGTAGTCACCAATGCCCCTGGTTTTGGC
GATAACCAAAAAGAAATTTTACAAGATATCGCGATTTTAACGCAAGGAACTTTCATTTCCAAAGACCTTA
ATATGAAATTAACCAATGTTAAAACAAGCGATTTAGGCAACATTAACAAAGTTATTATCAAAAAAGATAA
CACTACTTTAGTAGGGGCTGCAACAAGTCAGGCTTTAGAACAACGCATTGCTTTGTTACAAACACAAATC
AAAAATTCAACCGTTGATTATGAGACTAAAACCTTACAAGAAAGACTAGCCAAATTAACAGGCGGAATTG
CTTTGATCAAGGTAGGAGCTACAACTGATACTGAATTAAAAGACAAAAAATTACGTTTAGAAGATGCTTT
AAACGCTACTAAAGCGGCTATTACCGAAGGAACAGTTGTAGGCGGCGGTAAGGCATTAGTCGAAGTTTAT
CAAGAATTAAAAGACAATTTAGCTAGTGATAATAAAGAGGTACAAAAAGGGATTAATGTCGTTGTTGAAA
GTCTTTTAACTCCGACTTATCAAATCGCTGAAAATGCTGGCTTTGATGGTGATCATATTGTTAGACAACA
ATTAAACCAAAAATTGAATTTTGGTTTTAATGCTAAAAGTGGTCAATACGTTGATTTATCGCAAGCAGGC
ATTATTGACCCTACTAAAGTCACTCGTCAAGCTATCTTAAATGCTGCTTCGATTTCGGCTTTGATGATTA
CGACCGAAGCTGCTGTTGTTAGTTTAAAAGACGATAAACAAAGTGATATGGGTATGTCAGAATAA
>tuf_BN
ATGGCTAATGAAAAATTTATAAGAAATAAACCTCATTTAAACGTAGGAACAATTGGGCACGTTGATCACG
GCAAAACTACTTTAACAGCTGCCATCACTCAAGTGTTAGCTTCTCAAGGGTTAGCTAAAAGTAGAGCTTA
TGACCAAATTGATAACGCTCCTGAAGAAAGAGAACGTGGAATTACGATTAAAACTTCTCACGTTGAATAT
GAAACATCAAAAAGACACTATGCTCACGTTGATTGTCCAGGACACGCCGATTATATTAAAAACATGATTA
CTGGTGCTGCTCAAATGGATGCCGCTATTTTAGTAGTTTCTGGCGCAGATAGTGTTATGCCTCAAACTAG
AGAACATATTTTGTTAGCTCGCCAAGTAGGGGTTCCTAAAATTGTTGTTTTCTTAAACAAATGTGACCTT
TGTCCGGATGAAGAAATTTTAGAATTAGTTGAAATGGAAGTCCGTGAATTATTATCTAAATATGATTTTC
CGGGCGATGATACCCCTATTATTAGAGGTTCTGCGTTAAAAGCTTTAGAAGGTGACAAACATTACATTGC
ACAAGTTAACGAATTAATCAACGCTTTAGATTCTTACATTGAAGATCCAGTGCGTGAAGTTGATAAACCT
TTCTTAATGCCAGTCGAAGATGTTTTCACTATCACTGGTAGAGGAACAGTAGTTACTGGTAGAGTTGAAA
GAGGACAAGTTAAAGCTGGTGATGAAATAGAAATCATAGGTCTTAAAGACACTAGAAAAACCATCGTAAC
AGCAATTGAAATGTTTAAAAAAGATTTAGATTTTGCTCAAGCAGGCGATAACGTTGGAGCTTTGTTGCGT
GGAATTAACCGTGAAGATGTTCAACGTGGTCAAGTGTTAGCCAAACCAGGTTCTGTGAAACCTCATTTTC
AATTTGTGGCGCAAGCTTATATCTTAACTAAAGAAGAAGGAGGACGACACACTGCCTTTTTTTCCCAATA
CCGTCCGCAATTCTATTTCCGTACAACTGATATTACAGGAGTTGTTGAATTACAAGGTGATGTTAAAATG
GTTATGCCAGGTGACAACGTTGAATTAACTGTTACTTTAAACAATCCGATTGCAATTGAAGAAGGCACTA
AGTTTTCTATCCGTGAAGGTGGAAAAACAGTTGGCGCTGGATCAGTTTCAAAAATTCTTAAATAA
>secY_BN
ATGAAAAGCAAAATAAAATTAATTTTAGGCAATCCAAAATTGATTTTTCA
AATCTTATTTACTTTTTTTATTATTTTTCTTTTTAAGTTAGGTTCTGCTT
TGCCTTTGCCTTTTATTCCTAAAGAATTTAAACTTTTAAAAATTTTAGGA
TTGATAGATGCTGCCCCATCAAAACTTTTTGGTTTAGGCATTTATCCTTA
TATTACAGCTTCTATTGTAGTTCAATTTTTACAAAAACTTTTACCTATTT
GCCGTGAGTGGAAAGAACAAGGCCAAATCGGTAAACGTAAACTTAACCTT
TTAACTAGGGCTTTAGCTTTATTATTTGTTTTTGGACAAACTTTTGGAAT
GATTCAAAAAACAAGTGATTCATTGGCAGTTTGCTTTTTGATCCCTTTAA
TTGCCGCTGCTGGATGTGCTATTTTAATTTGGTTTGCTGATTTAATCAAC
TCTCAAGGGATTGGTAATGGAACTTCTATTTTAATTATGGCCTCAATGAG
TAATAATTTAATTGACTCTTTAAAAGAAATAAAACAAAATTATTACGACA
ATTTATTTACCAACAATTTTGACCCAAAATTGCTAACACAATTTATTTTA
ATTATCTTAGTATTGCTTTTATTTTTAATTGTAACTGTGATTGTCCAAAT
TACTTCTTTAAAAATACCAGTACAATACGCTCGCAATCAAAGTCCATCAA
AAAGTAATAGTTATATCCCTTTTAAAATTAACACTGCTGGAGTAATGCCT
GTAATTTTGGCAAATGCCTTGATGCAACCTTTCAAAATGTTAATCCCAAT
AATTAAAAATAATCAAGGTTTTGAGAATTTTGTCAATTATTTAACTAATA
TTGACATCGTTAATTTTGCTTTGAGCTTGCATATTTTATTAATTATTGTT
TTTTCTTTTTTCTCTACTTTTATGAATGTTAATCCTGAAGATATTTCCGA
GCATTTATCCAAACAAGATGCCTATATTGTTGGTTTTAGACCAGGAGAAC
AAACAACGAAATACTTATCTTCTCTTTTGTTCAAAATCACCGTTATAGGG
GCTGTTTTTTTAGTTACACTCGTCACTATGCCTTACTTGATGAATAAAGT
TTTTCATTTAAAACATATGAAATTAGGAGGAACTAGTTTACTAATTATCG
TTAGTGTTGCAATTGAAACTATTCAACGAATTATGACTACCGCTAACCAA
AAAGAATATGCAAAATTATTTTAA
>secA_BN
ATGTTTAATTTTTTAAAAAAAATATTTAATTCTTCTAAATCATCCTTAAG
AAAAGCTAGAGTGATAGCCAACAAAGTCCAAAATCTAAGTGAAAAAATGT
CTTTATTGCAAGATAGTGATTTTGTTATTAAAACTAATGAATTCAAAGAA
AGATATCAAAAAGGAGAAAGTTTAAACCAATTATTACCTGAAGCTTATGC
TTTAGCTAGGGAAGCTGCTAAAAGAGTAACAGGACTAACACCTTATTATG
TCCAAATCTTAGGAGCTATTATTTTACATCAAGGCAATATTGCCGAAATG
AAAACTGGGGAAGGTAAAACTTTGACTGCTGTTATGCCTGCTTATCTTAA
TGCTTTAAGTGGAGAACCGGTTCACATTGTAACAGTGAATGAATATTTAG
CCAAAAGAGAATTCGAAGGTAATATTGGTGAAGTTTTTCGTTTTTTAGGT
CTTTCGGTTGGACTTAACATTAAAGATAGTGATAACAAAGAGAAACAAAA
AGCTTACTTATGTGACATCCTTTATGCTACTAATTCCGAACTTGGATTTG
ATTATTTAAGAGACAATATGGAAATTGAAGCTGACAACTTAGTGATGAAA
CGACCTTATAGTTACGCTATCGTCGATGAAGTAGATTCTATTTTAATCGA
TGAAGCGCGTACACCTTTAATCATTTCTCAAAGCGTAAAAGAAACTAAAA
ATTTATATAAAGAAGCTCAGCGTTTTGTAAAAACTCTCAAAAGCCAACAT
TATTTGGTTGAATTAGAAAGCAAAACAATTGAATTAACTGAAGAAGGTAT
CAATAAAGCCGAACTTTTTTTTCAAATTGAAAACTTATATAATGTCGAGC
ATGCCTCACTTCTTCATCATATCAAAAACGCCTTAAAAGCTTTTTTTACG
ATGCATAAAAATAAAGACTATTTAGTAGATAATAATCAAGTTTTAATTAT
CGATCAATTCACTGGACGAGTTTTAAGAGGACGTCAATTTAGTGATGGTT
TGCACCAAGCTTTAGAAGCTAAGGAAGGAGTTTTAATCAAAGAAGAAACT
TCTATTGGAGCAACTATCACCTACCAAAATTTTTTCCGTCTTTATCGTAA
ATTATCTGGAATGACAGGAACTGCTAAAACCGAAGAGGATGAATTTAGAG
ATATTTATAATATGGAAGTCATCGAAATTCCTACTAACGTTCCTATGATT
CGGATTGATGAACCAGATTTTATTTTTATTTCAATGAAAGAAAAATATGA
TGCTTTAATTGAAGAAGTATTAGAAAGACATAAAACAGGACAACCAATCT
TAATTGGAGCAACTACGGTTGAAGTTTCTGAAATTATTTCCAAAAAACTT
AAAAAACATTTAATCAAACACGAAATCCTTAATGCCAAAAACCATTTTAA
AGAAGCTGACATTATCGCCAAAGCTGGATTAAAAAACTCAGTTACAATAG
CTACCAATATGGCAGGAAGAGGAACTGATATTCGCTTAGGTGAAGGCGTT
GTTGAATTAGGAGGTTTGGCGGTTTTAGGAACAGAAAGACATGAATCAAG
AAGAATTGATAACCAATTAAGAGGACGTGCCGGTCGTCAAGGAGATCCTG
GTTATTCTCGCTTTTTTATTTCCAGCGAAGACGAACTAGCTCAAAGATTT
GGTGGAAATAGAATAGAAAAAATTATTTCTTTGTTGCAACAAATTAATAC
TAATGATAAAAAAACCTCTTCTAAAATGGTAACTAAATTTTTTACCAAAA
TCCAAAAAAAAGTCGAATCTTCCAATTTTGATTATCGGAAATATCTGTTA
AAATACGACGATATTTTACGAATTCAAAGAGAAATTATCTACGGTCAAAG
AAAAGACATTCTAAATAGCCTTGAACCAGAAAAAATAGCTTTTAATTTGG
TTGAAAAAACTATTAATCAAGCTATGCTTCCTTATTTTTCCAATCAAAAA
AACCCTAATCAAGCCGAAGATTTAATTCTTTTTTTAGAGAAAAACTTTTT
TGCAAAAAATACTTTTGATTTAAAAGAAATACAAGCGATATTTAATAATT
CTAAAAATAAAAGTTTAGTTGAATTTAAAAAACACTTATTAGATAAAATT
ACTGTTATTTTTGAAAACCAAAAAGCTGTTTTCGCAAAAGAAGAGGAACA
AAATCAATATTTTGCTCAAGCTCTAAGATGGATTATGTTAAAAATAATCG
ATACTCATTATAAACGTCATATTAATGATATGAGTATTTTAAGGCAAGGA
ATTGGCTTTGTTAGTTACGGACAACAAGATTCTTTCATTGAGTACCAAAA
AGAAGGACAAATCTTTTTCAATAAAATGATTCATCAAATAGCTACAGATA
TCACTACTACGGTTTTAAAATTTTCTTTTGAGCAAAGTTTCCAAAAAATG
CCAAAAGAACAAAAAATAATTTTAAATGATAGCAGTTCAGACAAAAATAT
CACCAAAAAAAGAAGAAAAGTGCGCGTTACTAAAAAACCTTGGAATTAA
>nusA_BN
TTGATTAGTAAGAATTTTTTTAAACTATTAGATAAGATAGTACAAGAAAG
AGATTTGCCGCGCAAAGAAGTGATTGAAGCATTTGGCAAAGGATTAATCG
CCGGTTGTAAAAAAAATCATCAAGTAAAAAGTTGCCGTGTTCAAATGAGA
GAAAATAAAAGCGAAATTCTTCTATATAAACAATTTATAGTTGCTGATAA
AACCAACATTGGCATGATTAATTTAAAAGAATTAACCCCGATTGATTTAT
CAGAGGCACAAACTATTAAACCACAAGCAAAAGTAGGACAAATTATCGAA
ATTAAAGTCGATCCAAAAGAATTTAATTTATACGCCATCAAAGAATTTAA
AAACCAGTTTAATGAAGAATTAACCAAAAGGAAAAGAGAAAACATTTATC
ATTTTTTTAAAGAACAAGAAGGTAAATTGATTAGTGCTAAAGTTATTTCA
GAAAACGAAAGATTTTATAACCTTGAATTAGAAAAAGAGATTACTACTTT
ATTACCCAAAAAAGAAATTTCTGACAACAATGTACCACATATAGGCGAAA
GAATTCAAGTTTTTTTATCAGAAGTTAGAAAAACTAATAAATGGCCTAAA
ATTTTTGTTAGTTATAATCATGTCGGACTTGTGGTGAAAGTCTTTGAAGA
AAACATCCCCGAAATCCAAGAAGGGATTGTAAAAATTATGGCAATTGCCC
GCATTTCGGGCGAAAGAACTAAAATTGGCTTAAATTCACAAGATCCTCAA
GTTGATGCAATCGGCTCTTGCATTGGTGCAAACAGTAGTCGGATTAAATA
TATTATCAAAATTTTAAAAGGCGAAAAAATTGATTTGTTTAATTGGAGCG
AAGACCAAAAAGAATTAATTAGTAACGCCCTAAGACCGGCTCAATGTGTT
AATGTGATTATCAAAAACGAAGTTAATAAATATGCTGTAGCAATTATTCC
AGATGATCAATTTTCTTTGGCAATCGGAAAATTAGGCAAAAACGTAAAAT
TAGCCGTAGAAGTGACTAAATGGAATATTGATATCAAAACTTTATCTCAA
GCAAAGGAAGAAGGAATCATATAA
>rp_BN
AAACTTGGTCACGTAGTTCCACAATTACTCCTGTCTTTGTAGGTCACAAAATCGCTGTTTATAATGGACG
CGAACATATTCCTGTCTACATTACAGAAAACATGGTCGGTCATAAATTAGGAGAGTTTTCTCCTACCCGC
ACTTATCGTGGACATAACAAAAAAGACAAAAAAATTCAAAAAAAATAAAATAATGGGAAGGAATGACTAT
GGAAACTAAAAACGCTAAAGCGATTGTTCGTAAAGTTTCAATCGCCCCACGAAAATCCCGTTTAGTGATT
GACTTAATTAGAGGAAAAAATATCGATCAAGCTCAAGCCATTTTAACTTTTACTCCTAAAGTAGCTGCTC
CCGTTATTTTAAAACTTTTAAATAGTGCTGTTGCAAATGCTTTAAATAATTTAAAATTACAACGTGAACA
ACTTTTTGTCAAAGAAGTTTTTGTCAACGAAGGCATACGTTTAAAGCGTATGTTTCCGAGAGCTAAAGGG
TCTGGTGATATGATTAAAAAAAGAACTAGTCACATCACTTTAGTAGTGGCTGCTAAAAACTTGCAAACAT
CAAAGGAGGCGAACAGTGGGTCAAAAAACTAATCCTAATGGTTTAAGATTAGGTATTATTAGAACTTGGG
ATTCTCAATGGTGTGTCAATGACAAAGAAATACCAGCTTTAATTAAAGAAGAATTTTTAATTCGCAAAAT
AATTAATCAATTTGGTAAAAAAAGCGCTATTAGTCAAATTGAAATACAGCGTTTAAAAGAAAAAACCAAA
AATCGGATCACAATTTCAATTCATACCGCCAAACCAGGAATGATTATCGGTAAGGAGGGTGAAACTCGCA
ATAAAATAGTAGCGCAATTAAAAACATTAACTGGCAAAGACATTAACTTAAATATTATAGAAGTTAAAAT
CCCAGATAAAATAGCTTTATTAGTAGCACAAAATATTGCTGAACAATTAGAAAACCGAATGAAATTTCGT
CGTGTTCAAAAAATGGCGATCCAAAGAGCCCTTAAATCTGGCGCTAAAGGGATTAAAATTTTAATTTCTG
GTCGTCTTAATGGCAATGAAATAGCGCGTAGCGAAGGCAATGCTGAAGGTCGTGTTCCTTTGCACACTTT
AAGAGCAGATATTGATTATGCTGCCTACGAAGCACACACCACTTATGGTGTTTTAGGGATCAAAGTCTGG
ATTTTTCACGGTGAAGTTTTATCCGGTCAAACCATCCTAGACACTCGTAAACCTTTTGTTTCG
>16S_AP-X
TATATTAAGAGTTTGATCCTGGCTCAGGATGAACGCTGGCGGCGTGCCTA
ATACATGCAAGTCGAACGGAAACTTTTAGTTTCAGTGGCGAACGGGTGAG
TAACACGTAAGTAACCTGCCTCTTAGACGAGGATAACAGTTGGAAACGAC
TGCTAAGACTGGATAGGAAGTTTTAAGGCATCTTGAAACTTTTAAAAGAC
CCGCAAGGGTATGCTAAGAGATGGGCTTGCGGCACATTAGTTAGTTGGTA
AGGTAACGGCTTACCAAGACTATGATGTGTAGCTGGACTGAGAGGTTGAA
CGGCCACATTGGGATTGAGATACGGCCCAAACTCCTACGGGAGGCAGCAG
TAAGGAATTTTCGGCAATGGAGGAAACTCTGACCGAGCAACGCCGCGTGA
ACGATGAAATATTTAGGTATGTAAAGTTCTTTTATTAAAGAAGAAAAAAT
GATGGAAAAATCATTCTGACGGTATTTAATGAATAAGCCCCGGCTAACTA
TGTGCCAGCAGCTGCGGTAATACATGGGGGGCAAGCGTTATCCGGATTTA
TTGGGCGTAAAGGGTGTGTAGGCGGTTTAATAAGTCTATGGTATAAGTTC
AACGCTTAACGTTGTGATGCTATGGAAACTGTTTGACTAGAGTTGGATAG
AGGCAAGTGGAATTCCATGTGTAGCGGTAAAATGCGTAAATATATGGAGG
AACACCAGTAGCGAAGGCGGCTTGCTGGGTCTTAACTGACGCTGAGGCAC
GAAAGCGTGGGGAGCAAACAGGATTAGATACCCTGGTAGTCCACGCCGTA
AACGATGAGTACTAAGTGTTGGGTTAAACCAGTGCTGAAGTTAACACATT
AAGTACTCCGCCTGAGTAGTACGTACGCAAGTATGAAACTTAAAGGAATT
GACGGGACTCCGCACAAGCGGTGGATCATGTTGTTTAATTCGAAGATACA
CGAAAAACCTTACCAGGTCTTGACATACTCTGCAAAGCTATAGAAATATA
GTGGAGGTTATCAGGGATACAGGTGGTGCATGGTTGTCGTCAGCTCGTGT
CGTGAGATGTTGGGTTAAGTCCCGCAACGAGCGCAACCCTTATCGCTAGT
TACCATCATTTAGTTGGGCACTTTAGTGAGACTGCCAATGATAAATTGGA
GGAAGGTGGGGATTACGTCAAATCATCATGCCCCTTATGACCTGGGCTAC
AAACGTGATACAATGGCTGTTACAAAGAGTAGCTGAAGCGTGAGTTTTTA
GCAAATCTCAAAAAAACAGTCTCAGTTCGGATTGAAGTCTGCAACTCGAC
TTCATGAAGTCGGAATCGCTAGTAATCGCGAATCAGCATGTCGTGGTGAA
TACGTTCTCGGGGTTTGTACACACCGCCCGTCAAACCATGAAAGTTGACA
ATACTCGAAACCAGTAGCCTAACTTGCAAAAGAGGGAACTGTCTAAGGTA
GGGTCGATGATTGGGGTTAAGTCGTAACAAGGTATCCCTACCGGAAGGTG
GGGATGGATCACCTCCTTTCTA
>rp_AP-X
TTAGGAGAATTTTCTCCAACACGAACTTATCGTGGACATGATAAAAAAGATAAAAAAATTCAAAAAAAAT
AGTAGAAAGGAATAAAAAAATGATTTCTAAAGCTATTATAAAAAAAGTATCAATTGCTCCTCGAAAAGCA
CGTTTAGTAGTTGATTTAATTCGTGGTAAAGAAATTAAAGTAGCTAAAGCTATTATAATGTTTACTCCTA
AATCAGCTTCAAGTATTGTTTTAAAACTTTTAAATAGTGCTGAAGCTAATTTGGCGCAAAATATTAATTT
AAAATCTAATGATTTTTATATTTCTGAAGTTTATGTTAATGAAGGAATACGTTTAAAACGTTTGTTTCCG
CGAGCTAAAGGTTCAGGTGATATGATTAAAAAAAGAACTAGTCATATTGTTTTAAAATTATCTATGGCAA
AAGAAATTAAAGAAGAAATTAAAGCTAAAAAAAAGGAGGTTAATATTCATGGGACAAAAATCTAATCCTA
ATGGTTTAAGATTAGGTATTATTAAAAATTGGGATTCTAAATGGTTTGCAAATTTTAAAAAAACTCCACA
ATTTATTCATGAAGATTTTTGCATTCGTAATTTTATTAATAAAAATTACTCTAAGGCTTTAATTGCTCAA
ATTGAAATTGAGCGTAGTAAGAAAAAAGATAAAGAAATTATTAAAATTAATTTACATGTTGCTAAATCTA
ATATAATTAACGGGAAAGATAATGAATCACTGAAAAAAATTACTAAACAAATAGAACAAATAACAAAAAA
AGAAGTATTTTTTAATGTTATAGAAATTAAAAATCCTGATAAAGTAGCTATTTTAGTAGCAAAAACAATG
GCTGAACAATTAGAACAGCGTTTTTATTTTAGACGTGTACAAAAAATGGCCATTCAAAAAGTTTTAAAAA
CAGGAGTTAAAGGTGTTAAAACTTTAATTTCCGGTCGTTTAGGTGGTTTAGAAATGGCCCGTAGTGAAGG
TTATTTAGAAGGTAGAGTTCCACTTAATACTTTACGAGCAGATGTTGAGTATGCATTTACAGAAGCTCAT
ACAACTTACGGATCTTTTGGTGTTAAAGTATGGATTTTTCATGGTGATGTTTTACCAGGCGAAACTATTT
TAGATACTAGAAAACCTTTTGCTATAAAAAGCAATTATATTTCTAAAAATAATAAAAAAAGCAATAATTA
TAAAGGTGATAAATAATTATGTTAATGCCAAAAAGAAC
>secY_AP-X
ATGTTAAAAAAAATAAAATTAATTTTTAATAGTAAATTAATTTTCAGATT
CATTTTCACTTTATTTATTATTTTTATTTTTATTTTAGGACGTAGTATAC
AAATCCCTTTTTTAAATGTACAAATACAAACTATTATTCAATTATTGAAA
GGTTTGACTACATCTGATAAATTTTTAATTAATTTTGATCTTAATAATTT
TAATTTATTATCTTTAAGCATATATCCTTATATTACTATTTCTATTTTTA
TTCAATTGGTTCAAAAATTCATTCCTCATTTGAAAGAATGGCGTGAACAA
GGCGAAGTTGGAAAACAAAAATTAAATCGTTTAACTCGTTTTTTAGCTAT
TTTATTAGCTATGTTTCAAAGTTATTTAATGATTAATAAATATAGTGGTA
ATAAAGAAAGTGGTGGTGAGATATTTATTGGAGAAAAGTTATATATATCG
TTTTTTTTAGCTACCGGAACAGCTATTGCTATTTGGTTATCTGATTTAAT
TACAGCCAAAGGGGTTGGTAATGGAACTTCAATTTTAATTATGGTTGGAA
TGAGTAGTGGAGTAATTACTACTTTTCAAAAAATATTTGCATTTTGGAAT
ACAGACAAAATTAAATTTTTTGCTTTATTGTTTTTTTTATTATTTATTTT
AATATCTACTATTATAGTTTATTTAGCTACTTTAAAAATTCCTATTATTT
ATCCTAATAAAAAAAGTCAAGTAGAAAATTATATTCCTTTAAAAATTAAT
GTTCCTGGTGTATTGCCAATTATTTTAACATCCACAATGCAAGCATTTTT
TATGTTTTGTATTAATAATATACCATTTTTTAATCAATTAAAATGTAAAG
ATAAAATTATAGAGTTTATTAGTATATCTACTAATTTAGGAATTATTTTT
TTTGTTTGTTTAATAATTTTCTTCTCTTTTTTAACTGCTTTTTTAATTGT
AAATACTAATGATATTGCCGAACATTTATCTAAACAAGATGCTTATATTG
AAAATTGTAGACCAGGTAAACAGACTGTGGAAAAAATATCTTATGATTTT
TTCAGAATTACTATTATTGGTGTTTTTTTTATGATTTTTTTATTTGTATT
ACCTCTGTTAATTAGTAAAGGTTTTGATTTTAAGGAATTTAAAATAGGGG
GAACAGGATTTTTAATTATTGTTGGTGTTTCTATTGAAACTTTACAACAA
ATTAGTTCTACTGCCAATAAAGAAGATTATGCAAAAATTTTTTAA
>cpn60_AP-X
ATGGCAAAAGAAATTATTTACAATAAAGAAGCAAGAAAAGAACTTCTTAAAGGAGTAGATATTTTATCAA
ATACTGTTAAAGTTACCTTAGGTCCTAAAGGACGTAATGTTATTTTAGAAAAAAATTACGAATCTCCTTT
AATCGTTAATGATGGAGTTTCTATTGCTAAAGAAATAGAATTAAAAGATCCTTTTCAAAATATGGGAGCT
AAATTATTATATGAAGTTGCTTCTAAAACAAATGATAATGCAGGAGATGGAACCACAACTGCTACTATTT
TAGCTCAAAAAATGATTCATAGAGGTTTTAAAGCAATAGATTTAGGGGCTAATCCTGTTTTAGTAAAAGA
AGGAATAGAAAAAGCAACAAAAAAAGTTATATCAAAACTTTTAGAAAAATCAAAACCAGTAATAACACAA
GAAGATATAGAAAATGTAGCTTCTATTTCATCTGGAAGTAAAGAAATTGGAAAAATAATTGCTTTAGCAA
TGCAAAAAGTAACAAAAAATGGTGTTATTAACGTTGATGAATCTAAAGGATTTGAAACCAAATTAGAAGT
AGTTGAAGGTATGCAATATGATAAAGGTTACGCTTCACCTTATTTTGTTAACAATAGGGAAACTATGTCA
GTCGATTTAGAACAACCTTTAGTTTTAGTAACAGACCATAAAATAAACAATATTCAAGAAATTTTACATT
TATTAGAAGAAGTAGTAAAACAAGGTAAGTCATTATTAATAATTGCTGATTCTGTTGAAAATGAAGTTAC
CAGTATTTTAGTTATCAACAAAATGAAAGGAACATTTAATATAGTTGTTACTAATGCGCCTGGTTTTGGT
GATAATCAAAAAGAAAATTTACAAGATATTGCTATTTTAACTCAAGCTAAATTTATTTCTAAAGATTTAA
ATATGAATCTAAAAGATATAAAAATGAAAGATTTAGGTAATGTTCATAAAGCATTAATTAAAAAAGACAA
CACTGTATTAGTTGGAGCTCAAAAAACTTCCGCTTTAAAAGAAAGAATTAAAGAAATAGAAATCCAATGT
GCTAATGCTGATAACGAATTTGAAAAAAATAACTTAAAAGAAAGATTAGCTAAATTATCAGGAGGAGTCG
CTTTAATTAAAGTTGGAGCAGCTACTGAAACAGAATTAAAAGAAAAAAAATTAAGAATTGAAGATGCTTT
AAATGCTACCAAAGCAGCTATAACTGAAGGAATTGTTGTAGGTGGAGGTAAAGCTTTAATAGAAATTTAT
AAAGAATTAAACGTTAACTTAACTGATTCTAATCCAGATATACAAAAAGGGATTAATGTAGTTATTGAAA
GTCTTTTAGCACCAACATATCAAATTGCAGAAAATGCAGGTTTTGATGGTGATCACGTAATTCGTAAACA
ATTATCCGAACCAGAAAATTTTGGATTTGATGCCAAAGAAGGTATTTATACTAATTTATTAAAAAAAGGT
ATTATTGATCCAACCAAAGTTGCTCGTCAAGCAGTTATAAATGCAGCTTCTATTGCTTCGTTAATAATAA
CTACTGAAGCAGCAGTAGTAACAATAAAAGAGAACAATAATAAAGAAAATTCTATGATGATGCCAGAATA
A
>nusA_AP-X
TTGAATAGTAAAGATTTTTTTAATATTATTAGTGAGTTTGCTGAAGAAAA
TGAATTAACTAAGGAACAAATAAAAGATGCTTTTACGAAAGCTCTTATTT
ATGGTTGTAGAAAAGCACATAAGATTAAATCTTGTAAAGTTGATATTAAA
GAAGATCGCAATGAAATAAATTTATATAAGCAATATTATATAATTGATCC
AGAAGAACAATATTTAAATAATTACAAAGATTATACTCACATTGATTTAG
AAGAAGCAAAAAAAATTAAAAAAAGAGTCAAAGTAGGTCAAATTATTAAT
ATTAAGACTAATCCTAAAGATTTTAACCTTTATGCTGTTAAAGATTTTAA
AAATAAATTTAAAGAAGAATTAACTAAACAAAAAAGAGAAAATATTTATG
ATTATTTTAAAAGTTATGAAGGTAAATTGATTAATGCGAAAGTTATTGGT
TCTAATAGTAAATTTTATTATCTAGAATTGGAAAAAGAAATGACTACTTT
GTTGCCTAAAAAAGAAACTTTAAATAAAGAAATTTTTGCCGAAGGTGATC
GTATTAGAGTTTATATAGTTGAAGTTCAAAAAACTACTAAATTACCACGA
ATTTTTGTAAGTCAAACTCATATTGGTTTAGTGACTAAAATTTTTGAAGA
TTGGATTCCTGAAATTAATGATGGTACTTTAAAAATTATGATGATTGCTA
GAATTCCAGGCGAAAGAACTAAGATAGGGTTATTTTCTAATAATCCTCAA
GTCGATCCGATTGGTTCTTGTATTGGTAAAAACGGTAATCGTATTAAGAG
TATTATTAAACTTTTACAAGGAGAAAAAATTGATTTGTTTTTATGGAGCG
AAAAAAATGAAGAATTAATTTCTAATTCTTTACAACCAGCTAAAATATTT
CAAGTAAATATTAAGAATTTAGAAAATAAAAAAGCTTTGGTAATTGTAGA
AGATGATCAACTATCTTTAGCAATTGGTAAATTAGGTAAAAATGTGAAAT
TAGCTGCTCAAGCTACTAAATGGAATATTGATATTAAAACTTTATCTCAA
TTAAAAAAAATAAAAACAATGACTTAA
>secA_AP-X
ATGTTTAATATTTTAAAAAAAATATTTAATTCTTCTAGAAAATATTTAAA
AAAAGCTAAAATTTTAGCTGATCAAATTAATAAATTAGATGAAAAAATGA
CAAAATTAAAAGATGAAGATTTCAAAAAAGAAACTCTAAGATTAAAAAAT
ATTTTTTGTCAAAAAAAAAATTTAGATGAACTTTTAGTTGAGGCTTACGC
TTTAGCTAGGGAAGCTAGTTATAGAATTACTGGAATGAAACCTTATTATG
TACAACTTTTGGGAGCTATTATATTGCATCAAGGTAATGTAGCAGAAATG
AAAACTGGAGAAGGGAAAACTTTAACTGCTATTATGCCATCTTATTTGAA
TTCTTTAAGTGGTCAAAGTGTACATATTGTTACTGTTAATGAGTATTTAG
CTAGTCGTGAAGCTGAAGGCATTATAAGTAAAGTTTTTAATTTTTTAGGA
TTATCTGTTGGTTTAAATACTAAAAATAAAAATAATATAGAAAAAAAACA
AGCTTATGATTGTGATATTCTTTATTCTACAAACAGTGAATTATCTTTTG
ATTATTTAAGAGATAATATGCAAATTGATTGTAAAAATTTAGTTATGCAA
AGAGATTATGGTTATGCTATTGTTGATGAAGTTGATTCTATTTTAATAGA
TGAAGCTAGAACTCCTTTAATAATTTCAAATCAAAATAGGCAAACTGAAT
TTATTTATCGTGAAGCCGATCGTTTTGTAAGAACTTTAAAAAACAATCAT
TATATAATTGATTTAGAAACTAAAACTATTGAATTAACTGAAAAAGGTAT
AAATAAAGCAGAAAATTTTTTTCAAATAAATAATTTATATAATGTTAATC
ATGCTCCTTTATTACATCGTATAAAAAATGCTTTAAAAGCTTTTTTTCTA
ATGCACAACAATAAAGATTATTTAGTTGTTAAAGATCAAATATTGATTAT
TGATGAATTTACGGGTAGAATTTTAAAAGGTCGTCAATTTAGTAATGGTT
TACATCAAGCTTTAGAGGCTAAAGAAAGAGTTACTATTAAACCTGAGACT
ACTATTTCAGCCACTATTACTTATCAAAATTTTTTTCGTCTTTATAAAAA
AATATCTGGAATGACAGGAACAGCTAAAACCGAAGAAGATGAATTTCGTA
ATATTTATAATATGGAAGTAATAGAAATTCCAACTAATAAACCTATGATT
AGAATAGATGATCCAGATTTTATTTTTACAAATTTAAATGAAAAATGGAA
ATATTTAATTGAAGATGTTAAAAATAGACATAAAAAAGGACAACCTGTTT
TAATAGGTACTATTACTGTTGAAATATCAGAACAAATTTCTAAAAAATTA
CATAAACACAATATTACACATGAAGTTTTGAATGCTAAGAATCACATAAG
AGAAGCAGAAATAATTTCTAAAGCCGGCATTAAAGGTTCTGTTACTATTG
CTACTAATATGGCAGGTCGTGGAACTGATATTATTTTGGGTAAAGGTGTA
ATTGAATTAGGCGGTTTGGCTGTTATAGGTACTGAAAAACACGAATCAAG
AAGGATTGATCATCAGTTAAGAGGTAGAGCAGGTCGTCAAGGTGATCCTG
GTTATTCTCGTTTTTTTATTTCTGGCGAAGATGATTTATTACAACGTTTT
GGTGGTTCTAAATTACAATATATTATAGAATTGTTGAAAAAAATTAATAT
TTCAGAAAATAAAATGACTTCTTCTAAATTAATAACTAGATTTTTGATTA
ATATTCAAAAAAAGATTGAATCCAGTAATTTTGATTATCGTAAATATATT
TTAAAATACGATGATATTTTAAGAATTCAAAGAGAAATTATTTATAAACA
AAGAAAAGAAGTTTTATTTTGTGATGAAATAAAAAAATTAGTTTTTAATT
TAGTAGAAAAAACTTTAAATTATCAAATTAGTTATTATTTTAAAAATTCT
AATATAAATATTAAAAAACAAAATTATTTAGAAGATTTAATTCATTATTT
AGAATTACATTTTTTTAATAGAAATGTTTTATATTTATCAGAAATCAAAC
ATTTAATAGAAAATAATAAAAATGTTAATATTGAAAAAATAATTATTGAT
TATGTTCAAAATAAAGCTAAAAATATTTTATTATTACCACCTAAAGAATT
AATTTCTGAACATCAACAAAATTTTATAGAAAGAACAAGATTAAAAATTT
TAAAAATCATCGATTATCATTGGAGTTTACATATTAATAATATGGAGTAT
TTACGAAAAGGGGCAAGTTTTTTGAATTATGGACAACAAAACTCTTTGAT
TTCTTATCAAAAAGAAGGTAGATTGTTATTTAATCAAATGATACAACAAA
TTTCTTTTGATATTACTAAAATATTATTAAAAATTCCTATTTAA
>tuf_AP-X
ATGTCTAGTAAAGTATTTTTAAGAGATAAAGTGCATGTTAATGTAGGAACTATTGGTCATGTTGATCATG
GAAAAACTACTTTGACTGCTGCTATTACTAAAATTTTATCAACAAAAGGCTTAGCAGAAAATAAATCATA
TGATCAAATTGATAAAACTAAAGAAGAAAAAGAACGTGGTATAACTATTAACACTACCCATGTTTCTTAT
GAAACTGAAAAAAGGCATTATGCTCATGTTGATTGTCCTGGACACGCTGATTATGTTAAAAATATGATTA
CGGGTGCTGCGCAAATGGACGCTGGTATTTTAGTTGTTTCAGCTTATCATGGAGTAATGCCTCAAACTCG
TGAACATGTTTTGTTAGCTGGACAAGTTGGTATCTCTAAATTGATAGTATTTTTAAATAAATGTGATTTA
GTTAAAGAAGAAGAATGGATTCATTTAGTAGAAATGGAAGTTCGTGAATTATTAAACGAATATAAATTTG
ATGGTGATAAAACTCCTTTTGTTAGAGGTTCAGCTTTAAAAGCTTTAGAAGGCACAGATGTTGAAGGTAT
CAATAAATTATTAGAAGTTTTAGATGAATATATTGAAGATCCAATTCGTGATGTAGAAAAACCATTTTTA
ATGCCGGTTGAAGGAGTTCATACTATTACTGGTCGTGGAACTGTTGCTACTGGTCGTGTAGAAAGAGGAA
AAATTAAGATTAGTGAAGAAGTTGAAATTATTGGTTTAAAAGAAACTAAAAAAGCTATTATTACTGGTCT
TGAAATGTTTAAAAAAGAATTAGATTTTGCTCAAGCTGGTGATAATGTTGGTATTTTATTACGCGGTATT
ACTCGTGATCAAATTGAAAGAGGTCAAGTTTTAGCTAAACCAGGTTCTTTAAATGCTTATCATAAATTTT
TGTCTCAAGTTTATATTTTGACTCAACAAGAAGGTGGACGTCATACTGCATTTTTTTCTAATTACAGACC
ACAATTTTATTTTCGTACTACAGATGTTACTGGTTTCATTAAATTAAAAAAAGATGTTAAAATGGTATTA
CCAGGTGATAGAACAGAACTTATTGTTGAATTAAATCATCCAATCGCTATTGAAGCAGGCACTAAATTTT
CTATTCGTGAAGGTGGACGCACAATAGGAGCTGGTACAGTAACTGAAATTATTGAATAA
>16S_AY-I
AAGAGTTTGATCCTGGCTCAGGATTAACGCTGGCGGCGTGCCTAATACATGCAAGTCGAACGGAAGTTTA
AGCAATTAAACTTTAGTGGCGAACGGGTGAGTAACGCGTAAGCAATCTGCCCCTAAGACGAGGATAAAAG
TTGGAAACGACTGCTAAGACTGGATAGGAGACAAGAGGGCATCTTCTTGTTTTTAAAAGACCTAGCAATA
GGTATGCTTAGGGAGGAGCTTGCGTCACATTAGTTAGTTGGTGGGGTAAAGGCCTAACAAGACTATGATG
TGTAGCCGGGCTGAGAGGTTGAACGGCCACATTGGGACTGAGACACGGCCCAAACTCCTACGGGAGGCAG
CAGTAGGGAATTTTCGGCAATGGAGGAAACTCTGACCGAGCAACGCCGCGTGAACGATGAAGTATTTCGG
TACGTAAAGTTCTTTTATTAGGGAAGAATAAATGATGGAAAAATCATTCTGACGGTACCTAATGAATAAG
CCCCGGCTAACTATGTGCCAGCAGCCGCGGTAATACATAGGGGGCAAGCGTTATCCGGAATTATTGGGCG
TAAAGGGTGCGTAGGCGGTTAAATAAGTTTATGGTCTAAGTGCAATGCTCAACATTGTGATGCTATAAAA
ACTGTTTAGCTAGAGTAAGATAGAGGCAAGTGGAATTCCATGTGTAGTGGTAAAATGCGTAAATATATGG
AGGAACACCAGTAGCGAAGGCGGCTTGCTGGGTCTTTACTGACGCTGAGGCACGAAAGCGTGGGGAGCAA
ACAGGATTAGATACCCTGGTAGTCCACGCCGTAAACGATGAGTACTAAACGTTGGGTAAAACCAGTGTTG
AAGTTAACACATTAAGTACTCCGCCTGAGTAGTACGTACGCAAGTATGAAACTTAAAGGAATTGACGGGA
CTCCGCACAAGCGGTGGATCATGTTGTTTAATTCGAAGGTACCCGAAAAACCTCACCAGGTCTTGACATG
CTTCTGCAAAGCTGTAGAAACACAGTGGAGGTTATCAGTTGCACAGGTGGTGCATGGTTGTCGTCAGCTC
GTGTCGTGAGATGTTGGGTTAAGTCCCGCAACGAGCGCAACCCTTATTGTTAGTTACCAGCACGTAATGG
TGGGGACTTTAGCAAGACTGCCAGTGATAAATTGGAGGAAGGTGGGGACGACGTCAAATCATCATGCCCC
TTATGACCTGGGCTACAAACGTGATACAATGGCTGTTACAAAGGGTAGCTGAAGCGCAAGTTTTTGGCGA
ATCTCAAAAAAACAGTCTCAGTTCGGATTGAAGTCTGCAACTCGACTTCATGAAGTTGGAATCGCTAGTA
ATCGCGAATCAGCATGTCGCGGTGAATACGTTCTCGGGGTTTGTACACACCGCCCGTCAAACCACGAAAG
TTGGCAATACCCAAAGCCGGTGGCCTAACTTCGCAAGAAGAGGGAACCGTCTAAGGTAGGGTCGATGATT
GGGGTTAAGTCGTAACAAGGTATCCCTACCGGAAGGTGGGGATGGATCACCTCCTTTCTAAGGAAACAAT
TATCATCTTCAGTTTTGAGAGACTTAAGAAAGTTTTTCATTGTCACTTGCTTGCAAATTGTATTTGCAAC
ATTTTAATCTTTTTAAGATTAAGGGCCTATAGCTCAGTTGGTTAGAGCACACGCCTGATAAGCGTGAGGT
CGGTGGTTCAAGTCCATTTAGGCCCACCATAACCACAAATAGGCAAAATCTTAAAAAAGCTCTTTGAAAA
GTAGATAAACGAAGGTTAAAAAATCAAAGGAACTAAGGGCGCACAGTGGATGCCTTGGCACTAAGAGCCG
ATGAAGGACG
>rp_AY-I
TTTTCCCCTACACGTACTTACCGCGGACACAACAAAAAAGACAAAAAAATTCAAAAAAAATAAAATAATGGGAAGGAATAACTATGGAAACCAAAAACGCCAAAGCGATTGCTAGAAAAGTTTCAATCGCCCCTCGAAAAGCACGTTTAGTTGTTGATTTAATTCGAGGAAAAAATATTGCACAAGCTCAAGCCATTTTAACTTTTACCCCTAAAGTAGCTGCTCCCGTTATTTTAAAACTTTTAAACAGTGCTGTTTCCAATGCTGTTAATAATTTAAAATTAAACCGCGAACAACTTTATGTTAAAGAAGTTTTTGTCAACGAAGGTTTGCGTTTAAAACGTATGTTTCCAAGAGCTAAAGGTTCTGGTGATATGATTAAAAAAAGAACCAGCCACATTACTTTAGTAATAACTTCTAGCACAAACTTGCAAACATCAAAGGAGGAAGAACAAAGTGGGTCAAAAAACTAATCCTAACGGCTTAAGATTAGGCATTATTAGAACTTGGGAATCTCAATGGTGTGTTAATGATAAAGAAATTCCTAATTTAATTAAAGAAGATTTTTTAATTCGTAAACTAATCAATAATTTTACTAAAAAAAGTGCTATCAGTCAAATTGACATTGAACGCCTAAAAGAAAAAAATAAAAACCGTATCACTATTTCTGTCCACACCGCTAAACCAGGCGTTATTATTGGAAAAGATGGCGATACACGCAACAAATTAGTTGCCAAACTCAAAGAACTTACCCAAAAAGACGTTAATCTTAACGTGTTAGAAGTTAAAAACTCTGATAAAATCGCTTTATTAATTGCTCAAAATATGGCTGAACAACTAGAAAATCGTATGTTTTTCCGCCGTGTTCAAAAAATGGCAATCCAAAAAGCCCTAAAAGCTGGTGCCAAAGGAGTAAAAACTTTAATTTCTGGTCGTTTGGGTGGTGCTGAAATAGCTCGTAGCGAAGGACATGCCGAAGGCAGAGTTCCTCTACACACTCTAAGAGCAGACATCGATTACGCTGCTGTTGAAGCTCACACTACTTATGGAGTTTTAGGAATTAAAGTATGGATTTTCCACGGTGAAGTTTTACCAGGACAAACCATTCTAGACACTAGAAAACCGTTTGCTTCCCAATCTTCTAACACACCTAACAGACGCCCTCGCAATTTCAAAGGAGGCAACAATAATCATGTTAATGCCAAAAAGAAC
>secY_AY-I
AGATGAAACGTCAATTAAAATTAGTTTTAGGCAATCGTAAATTAATGTTTCAAATCTTTTTTACCTTATT
TATTATTTCTATTGTTTGTTTAGGAACTTCTTGGCCTCTTCCTTTTATTAATACTAAATCCCTTGATTTG
TCCAAACTTTTTGGGGTTTTTTCCATAAATGCTGGTACTCTTTTTGGATTGGGAATCACTCCTTACATCA
CTGCTTCCATTGTAGTGCAATTTTTGCAAAAACTTCTTCCTATTTGTCGCGAATGGAAAGACCAAGGACA
AATGGGCAAACGCAAACTTAATCTTTTAACACGTAGTCTTGCCTTATTGTTTGCTTTTGGGCAATCTTTT
GCTTTTTTGAACAGTTATTCAAAACTTTTTGTCACATCAATAAGTACAAGCCAACTGTTTTTGTTAGCTT
TAATTGCTACTGCAGGAGTTGCTATTTTAATTTGGTTTGCTGACCTTATCAATTCCAAAGGTATTGGAAA
CGGGACTTCTATTTTAATTGTTGTTTCGATGAGCCACAGCCTAATTAATCTATTTGTAAATCTGAACGAA
TCATATTTATCTCAAAACAATTTTTTAACTTTGAAAACTTTTAATTTTGCATGTATTGTTCTTTTACTTC
TCTTATTTTTAATTTTTACTGTAGTTGTGCAAATAACATCTTTAAAAATACCTATCAATTATGCGCGCAA
TCAAGTGCAAGGGAAAAGCTACATTCCATTAAAAATTAATAGTGCAGGAGTTATGCCAGTTATTTTGGCA
TCTGCTTTATTGCAACCTTTCCAGATGTTAGCAGGAGTTATTGGGAATACAAAATTTACAGAATTAGTAG
ATTTTTTTGCCAAAACTAACTTTCCTGAAAACCAAATTAACTTTTTTGCCATAGGCTTTTTAGTCTTGTT
AGTAATTGTTTTTTCTTTCTTTTCTGCTTTTATGAATGTCAATCCTGAAGATATTTCAGAACATTTATCC
AAACAAGATGCCTATATTGCAGGTTTAAGACCAGGTGAACAAACTACTCGTTATTTAGCTAATACCTTAT
TTAAAATCACTGTTTTAGGAACTGTTTTTATTGCTGCTCTTGTTGTAACACCTATTCTTATGGAACATTT
TTTAGGTTTGAAAGATATGAAATTAGGAGGAACCAGTTTGCTTATTATTGTTAGTGTAGCCCTTGAAACT
ATCCAACGCATCAAAGCTACTGCCAACAAAAAAGAATATCAAAAATTATTTTAATTAAGCAAACAAGACA
ATATGAT
>cpn60_AY-I
ATGAGTAAAAAAATACTTTATGGCAAAGAAGCAAGAAAAGCTTTATTACAAGGAGTAGAT
GCAATTGCAAATACTGTTAAAGTGACTTTAGGACCTAAAGGACGTAATGTTATTTTAGAA
AAAGCCTATGATTCACCTGCTATTGTAAATGATGGTGTTTCTATTGCTAAAGAAATTGAA
TTAAAAAATCCTTATCAAAATATGGGAGCAAAGTTAGTATATGAAGTAGCTTCCAAAACT
AACGATAAAGCAGGAGATGGAACAACTACAGCAACTGTTTTGGCACAAAGTATGATTCAT
CGTGGGTTTGATGCAATTGATGCAGGAGCTAATCCTGTTTTAGTAAAAGAAGGAATTGAG
TTAGCTGCATTAACAGTTGCCAAAAAACTTTTAGCTAAATCTAAAAAAGTAGACGCCCAA
GAAGATATTCAAAATGTGGCTGCTGTTTCATCAGGTAGTCAAGAAATTGGTAAAATCATT
GCCCAAGCGATGCAAAAAGTAGGAAAAGATGGAGTTATTAATGTTGATGAATCCAAAGGT
TTTGAAACAGAATTAGAAGTTGTTGAAGGATTGCAGTACGATAAAGGATATGCTTCTCCT
TATTTTGTCTCTGATAGAGAAAGTATGACAGTACAGTTAGAAAATGCGTTAGTTTTAGTA
ACTGATCATAAAATTAGTACTGTGCAAGAAATTGTACCTATTTTGGAAGAAGTAGTAAAA
GCATCTAGACCTTTATTAATTGTAGCTGAAGCTGTGGAAAATGAAGTTTTAGGGGTTTTG
GTAGCTAATAAATTAAGAGGAACTTTTAATGTAGTTGTAACTAATGCTCCTGGTTTTGGT
GATAATCAAAAAGAAATGTTACAAGATATTGCAGTACTTACAAAAGCTAATTTTGTTTCT
AAAGAACTTAATATGAAATTAGCAGATTTAAAAATGGATGATTTAGGAAATATCAATAAA
GCTATTATTAAAAAAGATAATACTACTTTGATAAGTAATTCTAAAAGTCCTGAATTAGAA
AAACGTATTCAAGTATTAAAAACTCAAATTAAAAATGCTACTTCTGATTATGAAACTAAA
AATTTGCAAGAAAGATTAGCTAAATTATCAGGAGGAGTTGCCTTAATTAAAGTTGGGGCT
GCAACTGATACTGAATTAAAAGATAAAAAATTACGTATTGAAGATGCTCTTAATGCTACT
AAAGCTGCTATTACTGAAGGAATTGTAGTTGGTGGTGGAAAAGCTTTAGTTGAGGTTTAT
CAAGAATTAAAAGATACTTTGGTATCTGATAATAAAGAAGTACAACAAGGAATTGATGTA
GTAGTACAAAGTCTTTTAGTACCTACTTATCAAATTGCTTATAATGCAGGATTTTCAGGT
AAAGATGTGGTAAAACAACAACTTTTACAACCCTTAAATTTTGGGTTTAATGCTAAAGAA
GGTAAGTATGTTTGTCTCTTAAAAGAAGGTATAATTGACCCTACTAAAGTAACTCGTCAA
GCTGTTCTTAATGCTGCTTCTATCTCTGCTTTGATGATTACAACTGAGGCTGCTGTGGTA
AGTTTGAAAGAAAATAAAGATAATAACTTTGATTTAGGAACACAAGAATAA
>nusA_AY-I
TTGATTAGTAAGAATTTTTTTAAACTTTTAGATAAAATCGCTCAAGAAAG
AGATTTAGATAAAGACCAAGTTATTGATGCTTTTGCTAAAGGATTGATTT
CTGGTTGCAAAAAAAATCATAAAGTTAAAAGCTGTAAAATTGAGTTAAAA
GAAGACAAAAGCGAAATTATTTTATATAAACAATTTTTGGTTGCCGACGA
AGCTACTATGAGCACTATTAATTTAAAAGAGTCAACTCCCATTACTCTTG
AAGAAGCCCAACAAATTAAGCCTCATGCCAAAATAGGTCAAGTAATTGAT
ATTAAAGTTGATCCTAAAGATTTTAATCTATACGCTGTCAAAGAACTTAA
AAATCAATTCAACGAAGAGCTTACCAAAAAGAAAAGAGAAAGCATTTATA
ATTTTTTCAAACAACAAGAAGGCAAATTAATTAGCGCTAAAATTATTTCG
GAAAACGATAAATTTTATAATTTGGAATTAGAAAAAGAAATTACTACCTT
GCTGCCTAAAAAAGAAATTGCTTCCAATAATGAAATGCAAGTAGGCGAAA
GAATTCAAGTTTTTTTGTCAGAAGTAAGAAAAACTACTAAATGGCCTAAG
ATTTTTGTCAGTTGTAATCATGTGGGACTTGTAGTTAAAGTGTTAGAAGA
AAATATTCCTGAAATCCAAGAAGGCATCGTTAAAATTGCAGGGGTTGCCC
GCATTTCTGGCGAACGTACCAAAATTGGTTTATTGTCCTGCGACGCTCAA
GTAGATGCCATTGGCTCTTGTATTGGCGAAAGAAGTAACCGTATTAAAAA
TGTTATCAAAATCCTTAAAGACGAAAAAGTTGATTTATTTGTTTGGAGCG
ACGATCCCCAAGAACTTATTGCAAATGCCCTCAAACCTGCTTCATGCCTT
CAAGTTGTCATCAAAGACGACATTAACAAATACGCTCTTGCAATTGTTCC
TGACGACCAATTTTCTTTAGCGATTGGTAAATTAGGTAAAAATGTTAAAT
TAGCAGTGGAAGTAACTAAGTGGAATATTGATATCAAAACCTTAGATCAA
GCCCAAACAGAAGGATTAATTTAA
>secA_AY-I
ATGTTAAATTTTTTAAAAAAAATATTTAATTCTTCCAAAAAAGCTTTAAG
AAAAGCTAGAACCATAGCTAATAAAGTACAAAATTTAGAAGCCCAAATGG
CTTTATTAGATGACAAAGATTTTGCCACAAAAACCGCAGAATTAAAAAAA
CTCTTTCAAGAAGGAAAAACCCTTAACCAACTGCTGCCCGAAGCCTATGC
TCTTGCCAAAGAAGCTACCAAAAGAGTAACAGGACTTACTCCTTATTACG
TTCAAATTTTGGGCGCTGTAATTTTGCATCAAGGAAATATTTCTGAGATG
AAAACTGGGGAAGGAAAAACCCTTACTGCCATCATGCCTGCTTATCTTAA
CGCTTTAAGTGGTAACCCTGTTCACATTGTTACAGTCAATGAATACCTAG
CTAAAAGAGAATTTGAAGGTAGCATCGGTGATGTTTTTCGCTTTTTGGGA
ATGACAGTAGGACTTAATACCAAAGACAAAGACCACGCACAAAAACAACA
AGCCTATTTATGTGATATTCTCTACACTACTAACAGTGAATTAGGGTTTG
ATTATTTAAGAGACAACATGGAAATTGAAGCTTCCAATTTGGTAATGAAA
CGCCCTTACAGTTATGCTATTGTTGATGAAGTAGACTCTATTTTAATTGA
TGAGGCAAGAACGCCTTTAATTATTTCCCAAAGTGTCAAAGAAACTAAGA
ATTTATACAAAGAAGCACAACGTTTTGTTCGCACCCTTAAAAATAGACAT
TATCTTATTGAATTAGAAACTAAAACAATTGAACTTACCGAAGAAGGAAT
TACCAAAGCTGAAAACTTTTTCCAAATTGATAATTTATACAACGTAGAAC
ACGCCTCTTTGCTCCACCATGTCAAAAACGCCCTTAAAGCAGCTTTTACG
ATGCACAAAAACAAAGATTACTTAGTTGATTACAAAGATGGACAAGTTCT
AATTATTGATCAATTTACTGGACGTGCTTTGCCAGGACGCCAATTTAGCG
ACGGTCTTCACCAAGCATTAGAAGCCAAAGAAGGAGTATTAATTAAAGAA
GAAACTTCCATTGGAGCTACTATTACTTATCAAAATTTTTTCCGTCTTTA
TCACAAATTATCAGGGATGACAGGAACTGCCAAAACCGAAGAAGATGAAT
TTAGAGACATTTATAACATGGAAGTTATCGAAATTCCTACCAATGTTCCT
ATGATAAGAATTGACGAGCCCGATTTTATTTTTGTTTCTTTAAAAGAAAA
ATACGACGCTTTAATTGAAGAAATAACTTCTCGCCACAAAAAAAGACAAC
CCATTTTAATTGGGACAACTACAGTAGAAGTTTCTGAAATTATTTCTAAA
AAATTAAAAAAACATTCCATTAAACACGAAATTCTAAATGCCAAAAACCA
CTCTAAAGAAGCAGACATCATTGCTAAGGCAGGACTTAAAAATGCAGTTA
CTATTGCTACTAATATGGCAGGACGTGGAACTGATATTCGTTTAGGCGAA
GGGGTTAAAGAATTAGGCGGACTTGCTGTTTTAGGTACTGAAAGACACGA
ATCACGAAGAATTGATAACCAATTAAGAGGACGTGCTGGACGTCAAGGCG
ACCCTGGTTATTCACGTTTTTTTATTTCTAGCGAAGATGAACTTGCCCAA
AGATTTGGTGGCACTAGAATAGAAAAAATTATTTCTTTGCTCCAAAAAAT
AAGCGATTCCGAAACTAAAACTTCATCTAAAATGGTGACTAAATTTTTTA
CCAAAATACAAAAAAAAGTAGAATCTTCCAATTTTGACTATCGTAAATAC
CTCTTAAAATATGATGATATTTTACGTATTCAAAGAGAAATTATCTATAA
CCAAAGAAAAGAAATTCTAGTTAGCAATAGAGTAGAACAAATCGTTCAAG
ATTTAATGCAAAAGACCCTTAATAAAGCTATTTTGCCACATTTTACTAAC
AACCCTACCCAATGTCAAACCCAAACTTTAATTACTTTTTTAGAAAATAA
ATTTTTCCCTAAACAAACCTTTGATTTAGAAGAAGTACAAGAATTATGCA
ACAACCCTAAAACAAACTCCCTTGATTCTTTTCAACAACATTTATTGCAA
AAAGTAAAAGCCACTTTACAATCTCAAAAAGATTTTTTTGAAAAAGACCC
TGATAAAGCTCAATATTTTGCAAAAGGTCTTAAATGGATTACATTAAAAA
TAATTGATAATTACTACCAACGCCACATCAATGACATGAGTTCTTTAAGA
CAAGGAATTGGATTTGTAAGTTACGGACAACAAGATTCTTTTATTGAATA
TCAAAAAGAAGGACAAGTTTTATTCAATAACATGATTGCAAAAATTGCAA
ACGACATTACTGCTACTATTTTAAAGTTTTCTTTCGCAGATAGTTTTAAA
ACGCCTCCCAAACAAAAAGTTTTTTTAAACAATGATTCAAGCGATGATGA
ATCTTCTAAAAAAAGAAGAACTAGAAAAGTAAGAACTTCTAAAAAACCTT
GGAATTAA
>tuf_AY-I
ATGGCTAATGAAAAATTTATACGAAACAAACCGCATTTAAATGTAGGTAC
TATTGGACACGTAGACCACGGTAAAACTACTCTTACAGCAGCTATTACCC
AAGTTTTGTCTACTCGTGGATTGGCTAAAAGTAGAGCTTATGATCAAATT
GATAATGCTCCTGAAGAAAGAGAACGTGGAATCACTATTAAAACTTCACA
CGTAGAATATGAAACAGAAAAACGTCACTATGCTCACGTTGACTGTCCTG
GACACGCCGATTATGTTAAAAACATGATTACTGGTGCTGCTCAAATGGAT
GCTGCTATTTTAGTTGTTTCTGGTGCAGATAGTGTTATGCCTCAAACTAG
AGAACACATTTTATTAGCGCGCCAAGTTGGTGTTCCAAAAATTGTTGTTT
TCTTAAATAAATGTGATCTTTCCCCAGACGAACAAATTTTAGAATTAGTA
GAAATGGAAGTTCGTGAATTATTATCTCAATACGATTTCCCAGGAGACGA
CATTCCTGTTATTAGAGGATCTGCATTAAAAGCTTTAGAAGGTGACGCTC
ATTACGTTGCTCAAGTAAACGAATTAATCGAAACTCTAGACACCTACATT
GAAGACCCGGTGCGCGAAGTTGACAAACCTTTCTTAATGCCTGTAGAAGA
TGTTTTCACTATTACTGGTAGAGGAACTGTTGTTACTGGTAGAGTAGAAA
GAGGTCAAGTAAAAGCTGGTGATGAAGTAGAAATCGTAGGACTTAAAGAA
ACTAGAAAAACTATTGTAACTGCAGTAGAAATGTTTAAAAAAGACCTAGA
TTTTGCTCAAGCAGGAGACAACGTTGGAGCTTTATTACGTGGAATTAACC
GTGAAGACGTACAACGTGGACAAGTTTTAGCTAAACCAGGTTCTGTTAAG
CCTCATTCTAAATTTGTTGCTCAAGTTTATGTTTTAACTAAAGAAGAAGG
AGGACGTCACACTGCCTTTTTCTCTCAATACCGTCCTCAATTCTATTTCC
GTACTACAGATATTACAGGAGTAGTTGAATTACAAGGTGATGTTAAAATG
GTAATGCCAGGTGACAACGCTGAATTAGTAGTTACCCTTAACAACCCAAT
TGCTATCGAAGAAGGAACTAAATTTTCTATTCGTGAAGGTGGAAAAACAG
TTGGTGCAGGATCAGTTTCCAAACTTCTTAACTAA
>junk1
TCTCATGGAGAGTTCGATCCTGGCTCAGGATGAACGCTGGCGGCATGCTTAACACATGCA
AGTCGGACGGGAAGTGGTGTTTCCAGTGGCGGACGGGTGAGTAACGCGTAAGAACCTGCCCTTGGGAGGGGAACAACAGCTGGAAACGGC
TGCTAATACCCCGTAGGCTGAGGAGCAAAAGGAGGAATCCGCCCGAGGAGGGGCTCGCGTCTGATTAGCTAGTTGGTGAGGCAATAGCTT
ACCAAGGCGATGATCAGTAGCTGGTCCGAGAGGATGATCAGCCACACTGGGACTGAGACACGGCCCAGACTCCTACGGGAGGCAGCAGTG
GGGAATTTTCCGCAATGGGCGAAAGCCTGACGGAGCAATGCCGCGTGGAGGTAGAAGGCCTACGGGTCGTGAACTTCTTTTCCCGGAGAA
GAAGCAATGACGGTATCTGGGGAATAAGCATCGGCTAACTCTGTGCCAGCAGCCGCGGTAATACAGAGGATGCAAGCGTTATCCGGAATG
ATTGGGCGTAAAGCGTCTGTAGGTGGCTTTTTAAGTCCGCCGTCAAATCCCAGGGCTCAACCCTGGACAGGCGGTGGAAACTACCAAGCT
GGAGTACGGTAGGGGCAGAGGGAATTTCCGGTGGAGCGGTGAAATGCGTAGAGATCGGAAAGAACACCAACGGCGAAAGCACTCTGCTGG
GCCGACACTGACACTGAGAGACGAAAGCTAGGGGAGCAAATGGGATTAGATACCCCAGTAGTCCTAGCCGTAAACGATGGATACTAGGCG
CTGTGCGTATCGACCCGTGCAGTGCTGTAGCTAACGCGTTAAGTATCCCGCCTGGGGAGTACGTTCGCAAGAATGAAACTCAAAGGAATT
GACGGGGGCCCGCACAAGCGGTGGAGCATGTGGTTTAATTCGATGCAAAGCGAAGAACCTTACCAGGGCTTGACATGCCGCGAATCCTCT
TGAAAGAGAGGGGTGCCTTCGGGAACGCGGACACAGGTGGTGCATGGCTGTCGTCAGCTCGTGCCGTAAGGTGTTGGGTTAAGTCCCGCA
ACGAGCGCAACCCTCGTGTTTAGTTGCCACCGTTGAGTTTGGAACCCTGAGCAGACTGCCGGTGATAAGCCGGAGGAAGGTGAGGATGAC
GTCAAGTCATCATGCCCCTTATGCCCTGGGCGACACACGTGCTACAATGGCCGGGACAAAGGGTCGCGATCCCGCGAGGGTGAGCTAACT
CCAAAAACCCGTCCTCAGTTCGGATTGTAGGCTGCAACTCGCCTACATGAAGCCGGAATCGCTAGTAATCGCCGGTCAGCCATACGGCGG
TGAATTCGTTCCCGGGCCTTGTACACACCGCCCGTCACACTATGGGAGCTGGCCATGCCCGAAGTCGTTACCTTAACCGCAAGGGGGGGG
ATGCCGAAGGCAGGGCTAGTGACTGGAGTGAAGTCGTAACAAGGTAGCCGTACTGGAAGGTGCGGCTGGATCACCTCCTTT
>junk2
ATCATACTCAAAAGAAGAGTTTGATCCTGGCTCAGAAGGAACGCTAGCTATATGCTTAACACATGCAAGT
CGAACGTTGTTTTCGGGGAGCTGGGCAGAAGGAAAAGAGGCTCCTAGCTAAAGGTAGCTTGTCTCGCCCA
GGAGGTGGGAACAGTTGAGAACAAAGTGGCGAACGGGTGCGTAACGCGTGGGAATCTGCCGAACAGTTCG
GGCCCAAATCCTGAAGAAAGCTAAAAAGCGCTGTTTGATGAGCCTGCGTAGTATTAGGTAGTTGGTCAGG
TAAAGGCTGACCAAGCCAATGATGCTTAGCTGGTCTTTTCGGATGATCAGCCACACTGGGACTGAGACAC
GGCCCGGACTCCCACGGGGGGCAGCAGTGGGGAATCTTGGACAATGGGCGAAAGCCCGATCCAGCAATAT
CGCGTGAGTGAAGAAGGGCAATGCCGCTTGTAAAGCTCTTTCGTCGAGTGCGCGATCATGACAGGACTCG
AGGAAGAAGCCCCGGCTAACTCCGTGCCAGCAGCCGCGGTAAGACGGGGGGGGCAAGTGTTCTTCGGAAT
GACTAGGCGTAAAGGGCACGTAGGCGGTGAATCGGGTTGAAAGTGAAAGTCGCCAAAAACTGGTGGAATG
CTCTCGAAACCAATTCACTTGAGTGAGACAGAGGAGAGTGGAATTTCGTGTGTAGGGGTGAAATCCGAAG
ATCTACGAAGGAACGCCAAAAGCGAAGGCAGCTCTCTGGGTCCCTACCGACGCTGGAGTGCGAAAGCATG
GGGAGCGAACGGGATTAGATACCCTGGTAGTCCATGCCGTAAACGATGAGTGTTCGCCCTTGGTCTACGC
AGATCAGGGGCCCAGCTAACGCGTGAAACACTCCGCCTGGGGAGTACGGTCGCAAGACCGAAACTCAAAG
GAATTGACGGGGGCCTGCACAAGCGGTGGAGCATGTGGTTTAATTCGATACAACGCGCAAAACCTTACCA
GCCCTTGACATATGAACAACAAAACCTGTCCTTAACGGGATGGTACTTACTTTCATACAGGTGCTGCATG
GCTGTCGTCAGCTCGTGTCGTGAGATGTTTGGTCAAGTCCTATAACGAGCGAAACCCTCATTTTGTGTTG
CTGAGACATGCGCCTAAGGAGAAAGTCTTTGCAACCGAAGTGAGCCGAGGAGCCGAGTGACGTGCCAGCG
CTACTAATTGAGTGCCAGCACGTAGCAGTGCTGTCAGTAAGAAGGGAGCCGGCACTTTTCTCGCTTGTTT
AGTAAAGTCAAGTTTTTGGCCTTATCTAGCGGGTGACGACGACGTCGAGTTGGCGGCGGAGAAAGACTCG
GCATTCAGGCGAGCCGCCCGGTGGTGTGGTACGTAGTGAGTTTAGTACGCCCCGCCAAAACGGCTCCGAA
ACAAACAAAAAGGTGCGTGCCGCACTCACGAGGGACTGCCAGTGATATACTGGAGGAAGGTGGGGATGAC
GTCAAGTCCGCATGGCCCTTATGGGCTGGGCCACACACGTGCTACAATGGCAATTACAATGGGAAGCAAG
GCTGTAAGGCGGAGCGAATCCGGAAAGATTGCCTCAGTTCGGATTGTTCTCTGCAACTCGGGAACATGAA
GTTGGAATCGCTAGTAATCGCGGATCAGCATGCCGCGGTGAATATGTACCCGGGCCCTGTACACACCGCC
CGTCACACCCTGGGAATTGGTTTCGCCCGAAGCATCGGACCAATGATCACCCATGACTTCTGTGTACCAC
TAGTGCCACAAAGGCTTTTGGTGGTCTTATTGGCGCATACCACGGTGGGGTCTTCGACTGGGGTGAAGTC
GTAACAAGGTAGCCGTAGGGGAACCTGTGGCTGGATTGAATCC
>junk3
TCTCATGGAGAGTTCGATCCTGGCTCAGGATGAACGCTGGCGGCATGCTTAACACATGCAAGTCGGACGG
GAAGTGGTGTTTCCAGTGGCGGACGGGTGAGTAACGCGTAAGAACCTGCCCTTGGGAGGGGAACAACAGC
TGGAAACGGCTGCTAATACCCCGTAGGCTGAGGAGCAAAAGGAGGAATCCGCCCGAGGAGGGGCTCGCGT
CTGATTAGCTAGTTGGTGAGGCAATAGCTTACCAAGGCGATGATCAGTAGCTGGTCCGAGAGGATGATCA
GCCACACTGGGACTGAGACACGGCCCAGACTCCTACGGGAGGCAGCAGTGGGGAATTTTCCGCAATGGGC
GAAAGCCTGACGGAGCAATGCCGCGTGGAGGTAGAAGGCCTACGGGTCCTGAACTTCTTTTCCCAGAGAA
GAAGCAATGACGGTATCTGGGGAATAAGCATCGGCTAACTCTGTGCCAGCAGCCGCGGTAATACAGAGGA
TGCAAGCGTTATCCGGAATGATTGGGCGTAAAGCGTCTGTAGGTGGCTTTTTAAGTCCGCCGTCAAATCC
CAGGGCTCAACCCTGGACAGGCGGTGGAAACTACCAAGCTTGAGTACGGTAGGGGCAGAGGGAATTTCCG
GTGGAGCGGTGAAATGCGTAGAGATCGGAAAGAACACCAACGGCGAAAGCACTCTGCTGGGCCGACACTG
ACACTGAGAGACGAAAGCTAGGGGAGCGAATGGGATTAGATACCCCAGTAGTCCTAGCCGTAAACGATGG
ATACTAGGCGCTGTGCGTATCGACCCGTGCAGTGCTGTAGCTAACGCGTTAAGTATCCCGCCTGGGGAGT
ACGTTCGCAAGAATGAAACTCAAAGGAATTGACGGGGGCCCGCACAAGCGGTGGAGCATGTGGTTTAATT
CGATGCAAAGCGAAGAACCTTACCAGGGCTTGACATGCCGCGAATCCTCTTGAAAGAGAGGGGTGCCTTC
GGGAACGCGGACACAGGTGGTGCATGGCTGTCGTCAGCTCGTGCCGTAAGGTGTTGGGTTAAGTCCCGCA
ACGAGCGCAACCCTCGTGTTTAGTTGCCACCGTTGAGTTTGGAACCCTGAACAGACTGCCGGTGATAAGC
CGGAGGAAGGTGAGGATGACGTCAAGTCATCATGCCCCTTATGCCCTGGGCGACACACGTGCTACAATGG
CCGGGACAAAGGGTCGCGATCCCGCGAGGGTGAGCTAACTCCAAAAACCCGTCCTCAGTTCGGATTGCAG
GCTGCAACTCGCCTGCATGAAGCCGGAATCGCTAGTAATCGCCGGTCAGCCATACGGCGGTGAATTCGTT
CCCGGGCCTTGTACACACCGCCCGTCACACTATGGGAGCTGGCCATGCCCGAAGTCGTTACCTTAACCGC
AAGGAGGGGGGTGCCGAAGGCAGGGCTAGTGACTGGAGTGAAGTCGTAACAAGGTAGCCGTACTGGAAGG
TGCGGCTGGATCACCTCCTTT
>junk4
ATGGCATTCCTCTCTGCGGCTGGCACTCGAGGAACCACAGGGCACTCCATACAGAGCAAGTCATGCGAAG
GGGGCCAGTCCAAGATCGTACTGTTCCTCTACAAAGATAATAGACGCTCTCAACGGCTAGGCGCCACTCT
CTTTCTGAGTTATTCCAGCTTCTTCATGATTTCGTGCCGCGGTGAACAAACAAAAAAGAAGGCCGTCTCA
GCGGAAGGAGAAGGACCTGCAACGGCAGAGACTACTGACCCTCTTCTTGTTCTTAGCCGTCTATTACGAG
TCCGGGAAGCCTGGAATCATAAATATGAGGGATCCAGAAGGGTGGGCAGGGCGTTAGCAAGCTTGCTGCT
CGCTTTCTCGCTTCCGAGAGGTGCTTTAGCAACTCGACTGAAAGGAGAGGGCCGAAGGCGCCTGACTTAC
GGTTTCAAAGCCTGGCGCGAAGCGAAGGGATTGGATTTCACCTATGATCAGATTAGTGGGCAACCATTGT
TGACTTTTTTCGTGGTGTTGTTGACGTTGTTGAAAGCTAATTTCGAAGTAGGCCTTGCTTTTCTCCGCTG
GGAGCAGCTCACACTATGGTGGAGGAGGTGCCGTGAAGATCTAGGAGTATCTATCGTCGTAGAAGCTGTT
CCTAGTCTCATCTCGATGTTCGTTCCTATACCATCATTTGCTGTCGCAGCAATGGACGCCCCCCTCCTGG
TTGAGTCAATGCTCCCATCCCCAAATCGGTCCTCGTCTGAGGATTCATTTGGGCTGAGAGTCCTTTGCGA
ACCATGGCCTATTATCCCCGATCTGGGATTAGAGTCTTCCATTGTAAATCGAATTCGAGTACTGGAAGCC
GCTAATTCCCCCTTTCTGCTTGGAAAGGCAAAAGGGGAATATTGGGCAGAGATAAAAGAATCTCTAAGAA
ATTCTTCTTACCAAAGGGAGTATTATAGGGGTCTTGATTTCGAAAATCGAGATCTACTAATACGGGAACG
TAAACACTCATGTTATGAAGTGTTTCGGGAAATCCTTTTAAGGAACCCTTCTTTGGAAGAAGCGGCGGCC
TACCCTCCTCAAGAAAACTTTATTTCCTTCTTGAACGAGAAGCGGGACGCCCTAGACGTTTCCCACCCCG
GGCACAGCCCGGCGGAAGTAGACCGTCTGGAGATCTTATTTCTAAAGGAGGTGGAAAAAGACCTTGTCAA
AAATGGGAGCGGATCGATCCATATCATTGGAAATTTGAATTGAGATCATTTTTTTCGGCAGATCAAAATA
TGGTGCAGAAAAACCCAAATCGATATGAATGGAAGATGCCTCTGGAACTAGTATATCGGTCAGTCGATGG
AACAATCACAACGTTACGCCCCAAAATCAAACTATATGGAGCCGTTACGAATGACCATAATGGAGTCTAC
TACACACTAGCCAAGAAAGAGTGTATTTTACTCACTTCGCCCGTTGATGATCCAATTCCATCCATTCATT
CATTCATTATTATTATACGAAATATCACTTTTTCAGGCTAGTTTGTTCCGAGTAGGCATTCCATCCCGAC
GAGGTATTGTTAGCTAGGAGACGGGGATTCCTTATCTGTCTGTCAAGTAGAGTTCCCCTTCTCCGTCTGC
AAGGTTTGTTTGTTCCTTGATGTGTTAGTTAGCAAGCGAAGCGATCTTCCTAAGTAAGCAAGCTGTAGTG
AGCGAGTGCCTACCGCGTTGTGCGTATGCATCTACTGAGGTAAGGCACGATTGAGCGGCTAAGGGTTGCT
GCTAGCGCATTCTAAAGAGTATTCCTTCTCTTTGTTCGGAGTAGCTTGATGAGAATAGGCTGCTAGCGAA
GCGTCCTTATGCGAGCAAGCTGTAGAGAAGGAGTGGCTGTCGGGGGCAGTTACGACTGATCGGCTAGCTG
TCTTGTTGCTAGAGCGCAGTAAAGAATACCTCTCCTGCCGGAATCATAAACTCCAGGTTCTTCGGCTGTT
TCAGGAGCTGCAGAAAGGGATGCTTTAGCTGTTGAGGCGAAGAAGGGAATTGAGGTAAGGCTGGCATAAG
AGAATGGAGTTACTGAGCTTACTGAGCTAATGGCCTAGAAGTAAGTGGAGTTAAGACAGCTCGTAACAGT
ATCGGAATACAATAGAATCCCTTCTTTACTTACCTATAGGCGAGTGACCACTGAACGATAAGAACAAAGC
CACTTTCAGCTATAACCGGAGTGAAATGAGTTCTATAGGCCTTAGCCGGAACACTTTCTAACTAACTGTT
AGCCAGTGAAGTGATTGCTAGGAGTGATCACGAACGAAGGATGAATAGAGGCGTAGTCTATAGCCGGCAT
AAGCTGTAACAGGAGTTCGAGTTTGAGTTACTCCAAGAACTACAGGGAATGCCATAGTAGAGCTAAAGCC
AATAGCCGTAGCAGTGAAAGCTGTCTATCATAAGGTAGGAAAGGTCCTCTTGCTCTAGCAGTCAACGAAT
CGGAATCGGAAAGGGACGATCTTGTTACTGGTTCAATACCATAAAGGGAATAAGTTGAGGAATCTACATA
TGAAATAGTTCCAATATCGGCACAAAGATAAGGCGTTTCTCGGCAGGAAATGGTGTAACATCAGAGTGAA
TAGTTTCTGTAGCTGGTAACTCATTCACCTCTCCTTTCAGTCGAGTCACTCCGTGCCTCTCCAGCTTCTC
CGAGCTATCTATCTCAAATTCATTTACTTTACTTACGAAGCCAGTCTCCTCTATAAGACTTTCATTCCCT
AGACCTCGTAGGCTGATGATTGCCTTGATTGGCCAACAGTATCAGTTCAATCTGGCATTTCATCCTTGGC
CTTGGTAAGGGTGTACACTATCAATGAACCAGTAGTTGCATTTACAGCAGAAGATAGATGGCATACTTCA
AAAGCGGGAGTAGAAGCAATTGTATTTTATGCTACTAGGGCGGCTACTGAATCAATTGATGGAGTTATAT
GGGAATAAAAAATCCTCCTTAGAAGTGAAGGGCTTCCCCGCGGTTATGAGAATTTCTGGACCGCTTTCAC
TTTCTGTTCAGCATTTTAGGTATCTATAGACTTTCCTTCTCTGAGGAAGATCTACTTCTAATGATGTAAG
TGGTTGATACCAGGGACAGTGGAAGTGGAAATGCGATCCCGGGGCATTTGAGTGTCTAAGGGCTGTTGGA
AATCTGAAGCTATGACGGTAGGGGATAACGGCTAGTTGTGCGTACTAGGTACCTAAAGCGCTTGGGGCAA
GCCTTCTAACATAATAATAGAAGTTCCCGGGTCTACTGAATCATTTACAAAGTCGACAGTTGAATTAGAC
AGGAAAAGAACCATCTGAAGCTGTTTCGGCTCTAAATGAAAGAGTAGGACTTTCTCTAGTAGCTTCAAGC
ATTCCAGTCGAGTTACTAAAGTACCTCAAATCACTTGCTTGGAGAGTTCCCAGCGAAGAGTTTTTCCTTT
AATCAGCAGGTCTTGTCAGAGACTTTCTTTAGATGACATTTCTCTCACTACCAATAGTCTCCGCTTCAAA
GAAAAGCTTTGAAGGGCTTACCTGCTTTCTGTTCGAGAGTAGGAATCGACTCTAAGAGCAGAGTCCGCGG
CAAACTAGAAGAGTGAAAACTAGAAGATTAAGATGGAACAAGTCTTTCTGAAGGCCTGACCTATCAATAA
ATAGGCTTTTTTTTTCAGAGTGGGATATGGAAACTTTTCCTCTGTCTATTAGACAAAGCGGAATCCAATA
CGAATTAAGTGAAAATGATGGCCAATTGAATCAATAGTGACATCCACGCACATAGAATAGAAAGCATGGA
CTAAGAAGGTCTGCAAGCCTTCTTACTCTGCTTCTCAACATTAGCACGACTACTCCCACTACACAATACA
ACGGGTAGAGCCTTTCCAACATAAGCACTTATACCACCGGGCTCACCTACACCCCTTGAGGTGATTCAAG
TCGACTTACGACTCTTCAATCTATCCGATACCTTCGTATCGTCAGATGAAGTACGCGACCACCATTCCCG
AGGACCAGGGAATGCCGGTGCTTTTGTGGATCTGAACCTACATGATAGATCGGTTTCGGGGGATGCTCAT
TCAGGGGATGAGAGTCCTTTCCTCGAATTCATAGCTCATTGGGATTCGAACCCAACCACATACATATTTG
ACTGGAGTGAGACGATCCTTCTTTTTTCCTTTCGATAAGAAAAGCTAGGAGTGAGACCAAAGCAGCTTGT
CTGCAACAAATAGACTCAGAAGTGAGTGATCCATACCTTGACTGAAAAGCTACCAATTAGGTCAGTAGCT
GGCCGAGTCGCTGATAGACCAAATAAGCACAGTAGCAGTTTAGAGCCGAAGGAGCTCTATTTGGGATTCT
ATAGCCTACGCGCTTGCCTTTACTTTAGGGGATCGAAGTTGGATGAATCTCCAGTGGTTCCTTCCATCGG
CGTCATCGAACCACGTTAGCAATCCAGAATAACTGGAAGCTCGAAACGACCGGTCAAAGGAATTGATCCG
TTTAGTTCTGTTCTTCTCCTAGTTTTATAGCACACCCATGTAGAGGGTTTCCTACGACATTCCACTTGCG
GAATGGAATAAAGGCTGGTGCTAGTCTAAAAGACGAATCCGAACAGAATCCCCTTAGTAAGAGGCGTTCC
TCTCAGTCGAGAGACTGGCGTTCCTCGAGAACCAGACAGACTAGCTATCTATCGATTGTAAATGGTATGC
GGATACAGGTCGAAGAAGATGAACTATGAGTTGACTGCGTTAATTAGCTGCCTGCTTCTTGCTTTCGTCC
GGTAAGGATTTCCCGCTTTGCCCTATGGACACTAAGGTTAGATACATCAAAGTTTGAATGCCTGTATAGC
TAAGAAATCTGCACTCTGAAACAAAGTTTTTGATGAATGAAACTTTCAGGGAAGGGTAAGAAGATGCTAG
AGTAGTTCCGAAGGCTTCTATTCTAATAGGGCTGCTTCCTCTTTCTCCCGTTGAGTTGGGCTACCAGTTG
TAGAGAACGTAGGACTTCCCGGTAAGCGTATCCCCGAAGTGTAGCGCAGGGCTGTCCGAGTGATTAGATT
TCTAATTGAATCAAAGCGTCGGCTAAGTCAACGGTGCAGCTAAAGCAGTGATGTCAGTCTTTCATTCCTC
TGTTTGTTTATGCGGAATGGGAAGATGCTGCTAGAAGTCTCGTTAGGCCTTTGCTAGTTCCTCTTCTTGT
TTGGTTTGTTGTTCCAGCGAGCGTGGAGAGTGGCTCGTACTCCTGCGTTTGTAGCTCCTGTCAGTCTAGA
ATATCTCTTCTCTTCGTTTGAGCTATCCTCCTGTTGTGAATCTCTATCCTTGCGGTGTATGGATTCCTCT
GTAAGTGCTGCTTCCTATCTGCCATTACCTGTATTCTATCGATAGGAATGGTTGTGGTATGAGTTAGTGT
GCGTAGCTGCCTTGTTTCTGTGTATGCACAGCAGTTGTTTCTGTGTGAAGCATGTATGGAGGTAGTGAGG
AACGGCCTGCGAACTACCGTAGCTAAGCGGCACTAGTTCCTGTTGCTTGCAGCTTCAGTATAATTCATAT
CCCTTGTTGGTATGTGAGTAAGTTGTTGCATGAATGGTCAGGTAGGTAAGCATAGCAGTATTCCTGTTTA
TGCATGTATCCCTGCGGGTTGTCTTCCCTATTGAATGAGGGAAGTGAGCTGGTTAATCGCAGCTTACTTC
TGGAGTGGTCCCTAGGCGGGTGTAGCTATTGTTGCTTGTAGCTGCTTAGATCCCTTGATTTAGGCTTCGA
TCCCCACTTTTCAGGCATCTGCTTCAGGAAAGGCAGTTGACTTGGTCGAATCCCGATTACGATCAAAAGG
AAAATCTTGACTTGCAGTGGAATAACGGCTTTGCGGAGGAAGACCATCGAAGGCTGTTGCTGGGAGAGGT
CCATTAGTCCGGGTCGATTGCTTCCATCCTCAATTGCTTCTTTTGAAGGTTACATGCCTGCTGTTGAAAG
CCTGGGACGAGACAGAGTTAGTAGGCTTTGATCCTGCGGTTGAAGGTGATATACCAACAACATGAGCTAG
CATGGTTTCGAGTGCGATAACATGGGATATGGATATGTTTTCTTCGATGCCTAGGCAGGCTGGGATTGGA
ACTGTTCGTGATTAGACCTTCTATATGACTGAACTTCCCCGCAACAAGATAGAAAGAAGAGTCTGATTCG
GAGAAAGATTAAGATCGTCAGTGATCTACGGATAGCTACCGACGTGAGAGGCCTAGAGTGAAGCTCTGGC
AGAGTGGCTCCCTTGTTAAGTGTAGGGCCCCTTGGCTTTGGACAACTCACCAAGCCATAGAGACTAAAGA
AAGAGCTAAATCAGTCCTTGCTGCAACTGAAGGAACGAAAGAAATCTACTTCCGAACTGAGCGCTAAAGG
TACATACGGAGAGACCTACGATTTCCATTCTGTTTAGGCTATGAAAACCTCCCCGGATGAAGGAATGTAA
TACATTGAAGACTTCGAACTGCTTACGTAATGGAAAAAGGGGCTAGATGGCTTACGGGATATAGGGTTTT
GAGGAGTTCCTCTGACTCACTTTTTGACAGAATCAAGGTCCTATCATTTTCTTCTTTTCTGAGTGAAATC
AAAGCAAGACCATAAAGGGAAGAAGGTTGGTTACCTGCTATACTAAGAGTAAGCGAGCTAACGAGGCCTA
ATCCTGGGTTCACGGCATTCCATTCCTACCTATTCCATTTCGAGGGGTAGCAGTAGATCCTGTCGATTCA
AAACCTTGTTCGAACTCTCTTTGGCATCTCACAAATGTTTCAAAATATATAGTACAGATTGGATCCTGAG
CTCAAGCTAAAACTACCTACAAGAGAATCCATACTGAATCTATTATCATAGATCTTGCTTTCGTCGGATA
CGTCTCTTTCTCCCCAATTTGGATGGATCCTCTCATTCTAATTCATCGCTACTAACTAGAAGAAGTTCCT
GGACTAAGAAGAGCTCCCCTTTCTAGGGAGATGTGGACGAAGGCTACTTGAGCTCATTCTCACATTTCGG
GGTAAGAGGCTAGGCTAGGAATAGGGTACAGAGGCGTAGGGGGAATGAAAGAATTTGCTTAGTCATAATA
GTGCTTTCAAAGTGAAAGGAGATAAAGTAATGAATTCCTCTGCTTGCAAGCTACCTATGATTTTCTTCGT
CACCAACCATTTCCGCTGGCTCAAGCATAGCATCTTTTCCCCAAGCCCATTTCCTCCAGGATCGGTAGGC
CCATCCACCTCACTATTATATTATCCAACCTATCGCTTATTCAATTCTAAAGATCGATTTCCTGCTTCTG
CAAAGGGCGGAAAAGTCTCATCTGCTCTCTTCGGTTAAGGTGTCCACGATACGAATACCTATTTCCTCTA
AATATCTATTTACCTTTCCCAGTCTTTTGTGCTGTAACAGCAGTCGCATCTGGAATATAGAATCTAGCTC
TTAGCTGGTCTAGTCCAACCCCTCTTCTGTCTGATGACAATCGGGAATACCTTGCTAGCGAAGTAAGCAA
GAAAAGGGATGCCATTAGTTTGATTCAAAGGCATATCTATAGGATAGCCTCTGTTTCCGACGGCAGTTTA
GGAAACTGGAATTCCTTTAGTAAGATAGCTCATGAATGAAGCTTTCAAACCACTTCCTAATTTCAGGAGT
TTAGGAGTACATATGAGTTCATGAGTGCATGAGTCAATGTGCCCGCTGTGGTGTATGAGCAAGTGATCTG
ATCCTATGCGCCTTTCTCCTGGTTATCCCATTCCTTGGCTTACATGGGAAAGACTAACCTCCCATTCTGA
CTTTCCTTCCCCTTTCCTCGATTGAAGATTGTTTCATCACAAAGTCTGACCCCTGTCAAACAATTCCAAC
ATTCACAACAGGCAACATTCAGTGATACGTTATGCGTTAGTTGAAAGTACTCACTCTCCCCCAACTCCCA
ACATTAGCAACATTGAGATTGTTAACATGGGAATTCACAACATCGTTCCGGGCTGACCTCAGCTACAGTC
TTTCCCTAACATTAGCATTAGCAACAGGGGAATTCTCTACACTAAACAGATAACAAGGGTTCTCCTAATT
AGCCAGATTATGTCGGAGTCAAGCAAAGATTGTATGAAAGCAGAGAAGTATTAAGTAGTGACGAAGGACA
GGGATAAGTACTAGAACAACAAACAGAAGTAGCAGAAAGATCTATTCAAAAAGGCAGATAGGAATGATTG
AAGGTAGGCGTTCCTCGGAAGGTTGGGGAAGGGATAGCAGTATACAAAGTTCCTATAGCTGTGAAACGGT
TATCCTCCAAGGAGGAACCTAGCTTCTTCAGCGAAGCTGGAGGAACCCCTATATTGTCCAGGGATGTAAA
TCAAGTTGGCTGGTTAAAAAACATTGGTCCAGCTTAAGCTTGACGTTGAATGGGAATTTAGAGCTCCAGT
CCAGCTAGAAGAAGCGTTGTTAGAAGCGGCAAAAGCTATGAGATTCGAATCATAGGCAAGGAGTTGTGTC
AAGAAAAAACAAAAGACAATCGAAATGGACAATCGGACGGATGGCAAAAAGATCCAATAACTGAGAAAGA
CAAAACAAAGATTCTTTTCGAGAAAATAGAAATAAGACAAGATATATGAGCAAGAAATCTGCCAAAGGTC
TTCGAGATCTTGTATTTATATGTCGCTCTATTAACAGAGCCGTGTATACCGGAAAAAAAAGAAAAGCGTT
ATCGGGTTTGAACAACTGAGTTGTTACAATGTTCTTTTTCATTTTAATAAAGTGACTCCTCTTCTTTCAG
TCACTCCGTACCTCTTCTTATGAAAGATTCAATTTGCATTTCATTTCTTCACCGGGCTTAGACCATGTCT
CCCGAACAATCTCAGTACATATGGCGCAAGACGATTCCACATATCGAGGTCGGAATGGGATCGGGTGTTT
TCACGTCTCACCGTAGTGCCCGGTTTGTCTTGATTTCCGATTGCTGAACAAGAAGTCAAATGGAACGATT
GTATTTTGTTGTGACCCGCGCCCGCTACGCGCCTTTGAGTCGAGTGCATTTCCATCGGGAAGGATTCAAT
CCAGCCACAGGTTCCCCTACGGCTACCTTGTTACGACTTCACCCCAGTCGAAGACCCCACCGTGGTATGC
GTCAATAAGACCACCAAAAGTCTTTGTGTGACTAGTGTTACACAGAAGTGCTGGGTGATCATTGTTCCGA
TGCTTCGGGCGAAACCAATTCCCAGGGTGTGACGGGCGGTGTGTACAGGGCCCGGGTACATATTCACCGC
GGCATGCTGATCCGCGATTACTAGCGATTCCAACTTCATGTTCCCGAGTTGCAGAGAACAATCCGAACTG
AGGCAATCTTTCCGGATTCGCTCCGCCTTACAGCCTTGCTTCCCATTGTAATTGCCATTGTAGCACGTGT
GTGGCCCAGCCCATAAGGGCCATGCGGACTTGACGTCATCCCCACCTTCCTCCAGTATATCACTGGCAGT
CCCTCGTGAGTGCGTCACGCACCTTTTTGTTTGTTTCGGAGCGGTTTTGTCAGGGCGTACTAAACCCACT
TCCTTCGTCCCACACCACCGTTCGGCTCACCTGAATGCCGAGTCTTTCTCCGCCGACTAGTTAGGGCTTG
GAAAGGCGCCGGAGGAACCCAGCTTCTCCCCTAAAGGAGGAACCCCTTGTTACTGAGAGCAGAGCTAGTT
GCTGTCACTCAATTCCTAGGTCTGGCACATCACTCGGCTACTTGGCTTACTTCGGTTTGCACAACCTTTC
TCCTTAGGCGCATGTCTGAGCAACACAAGGCGAGGGTTTCGCTCGTTATAGGACTTAACCAAACATCTCA
CGACACGAGCTGACGACAGCCATGCAGCACCTGTATGAAAGTCAGTACCATCCCGTTAAGGATAGGGTTT
CTCGTTCATATGTCAAGGGCTGGTAAGGTTCTGCGCGTTGTATCGAATTAAACCACATGCTCCACCGCTT
GTGCAGGCCCCCGTCAATTCCTTTGAGTTTCGGTCTTGCGACCGTACTCCCCAGGCGGAGTGTTTAACGC
GTTAGCTGAGCCCCAGATCAGAATAGACCAAGGGCGAACACTCATCGTTTACGGCATGGACTACCAGGGT
ATCTAATCCCGTTCGCTCCCCATGCTTTCGCACACCAGCGTCGGTAGAGACCCAGAGAGCTGCCTTCGCT
TTTGGCGTTCCTTCGTAGATCCGTAGATTTCACCCCTCCACACGAAATTCCACTCTCCTCTGTCTCACTC
AAGTTCAGTGGTTTCGAAAGCATTCCGCCACTTTTTGACGACTTTCACTTTCAACCCGATGAACCGCCTA
CGTGCCCTTTACGCCTAGTCATTCCGAAGAACACTTGCCCCCCCCGTTTTACCGCGGCTGCTGGCACGGA
GTTAGCCGGGGCTTCTTCCTCGAGTCATGTCATGATCGCGCACTCGACGAAAGAGCTTTACGAGCGGAAT
TGCCCTTCTTCACTCACGCAATATTGCTGGATCAGGCTTGCGCCCATTGTCCAAGATTCCCCACTGCTGC
CCCCCGTGGGAGTCCGGGCCGTGTCTCAGTCCCGGTGTGGCTGATCGTCCGAAAAGACCAGCTAAGCATC
ATCGGCTTGGTCAGCCTTTACCTAACCAACTACCTAATACTACGCAGGCTCATCAAACAGCGCTTTCTAG
CTTTCTTCGGGATTTAGCCCGAACTGTTCGGCAGATTCCCACGCCTTACGCACCCGTTCGCCACTTTGTT
CACAACTCTTCCCACCTCTTGGGTGAGACAAGCTACCTTGAGCTAGGAG
>junk5
ATGAACGCTGGCGGCATGCCTTACACATGCAAGTCGGACGGGAAGTGGTGTTTCCAGTGGCGGACGGGTG
AGTAACGCGTAAGAACCTGCCCTTGGGAGGGGAACAACAGCTGGAAACGGCTGCTAATACCCCGTAGGCT
GAGGAGCAAAAGGAGGAATCCGCCCGAGGAGGGGCTCGCGTCTGATTAGCTAGTTGGTGAGGCAATAGCT
TACCAAGGCGATGATCAGTAGCTGGTCCGAGAGGATGATCAGCCACACTGGGACTGAGACACGGCCCAGA
CTCCTACGGGAGGCAGCAGTGGGGAATTTTCCGCAATGGGCGAAAGCCTGACGGAGCAATGCCGCGTGGA
GGTAGAAGGCCTACGGGTCATGAACTTCTTTTCCCGGAGAAGAAGCAATGACGGTATCCGGGGAATAAGC
ATCGGCTAACTCTGTGCCAGCAGCCGCGGTAATACGGAGGGTGCAAGCGTTAATCGGAATTACTGGGCGT
AAAGCGCACGCAGGCGGTCTGTCAAGTCGGATGTGAAATCCCCGGGCTCAACCTGGGAACTGCATTCGAA
ACTGGCAGGCTAGAGTCTTGTAGAGGGGGGTAGAATTCCCAGGTGTAGCGGTGAAATGCGTAGAGATCTG
GAGGAATACCGGTGGCGAAAGGCGGCCCCCTGGACAAAGACTGACGCTCAGGTGCGAAAGCGTGGGGAGC
AAACAGGATTAGATACCCTGGTAGTCCACGCCGTAAACGATGTCGACTTGGAGATTGTGCCCTTGAGGCG
TGGCTTCCGGAGCTAACGCGTTAAGTCGACCGCCTGGGGAGTACGGCCGCAAGGTTAAAACTCAAATGAA
TTGACGGGGGCCCGCACAAGCGGTGGAGCATGTGGTTTAATTCGATGCAACGCGAAGAACCTTACCTACT
CTTGACATCCAGAGAACTTTCCAGAGATGGATTGGTGCCTTCGGGAACTCTGAGACAGGTGCTGCATGGC
TGTCGTCAGCTCGTGTTGTGAAATGTTGGGTTAAGTCCCGCAACGAGCGCAACCCTTATCCTTTGTTGCC
AGCGGTTCGGCCGGGAACTCAAAGGAGACTGCCAGTGATAAACTGGAGGAAGGTGGGGATGACGTCAAGT
CATCATGGCCCTTACGAGTAGGGCTACACACGTGCTACAATGGCGCATACAAAGAGAAGCGACCTCGCGA
GAGCAAGCGGACCTCATAAAGTGCGTCGTAGTCCGGATTGGAGTCTGCAACTCGACCCCATGAAGTCGGA
ATCGCTAGTAATCGTGGATCAGAATGCCACGGTGAATACGTTCCCGGGCCTTGTACACACCGCC
>junk6
GGATTCAATCCAGCCACAGGTTCCCCTACGGCTACCTTGTTACGACTTCACCCCAGTCGAAGACCCCACC
GTGGTATGCGCCAATAAGCCCACCAAAAGCCTTTGTGGCACTAGTGTGACACAGAAGTCATGGGTGATCA
TTGGTCCGATGCTTCGGGCGAAACCAATTCCCAGGGTGTGACGGGCGGTGTGTACAGGGCCCGGGTACAT
ATTCACCGCGGCATGCTGATCCGCGATTACTAGCGATTCCAACTTCATGTTCCCGAGTTGCAGAGAACAA
TCCGAACTGAGGCAATCTTTCCGGATTCGCTCCGCCTTACAGCCTTGCTTCCCATTGTAATTGCCATTGT
AGCACGTGTGTGGCCCAGCCCATAAGGGCCATGCGGACTTGACGTCATCCCCACCTTCCTCCAGTATATC
ACTGGCAGTCCTTCGTGAGTGCGGCACGCACCTTTTTCTTTCTTTCGGAGCCGTTTTGGCGGGGCGTACT
AAACCCACTACGTACCACACCACCGGGCAGATCGCCTGAATGCCGAGTCTTTCTCTGCCGTCAACTCGAC
GTCGTCGTCACCTGCAAGAGTTGGCCAAAAACTTGACTTTACTAAACAAGCGAGAAAAGCCCTTTCTATC
TTATTAGTCAAGCGCGCTAGCTGCAATCAAACTAAAGCGCTAACTAGAAAGTGCTTCGAAAGGCGCCGGC
TACCTTATTACTGACAGCACAGCTACGTGCTGGCACTCAATTAGTAGCGCTGGCACGTCACTCGGCTCCT
CGGCTCACTTCGGTTGCAAAGACTTTCTCCTTAGGCGCATGTCTCAGCAACACAAAACGAGGGTTTCGCT
CGTTATAGGACTTGACCAAACATCTCACGACACGAGCTGACGACAGCCATGCAACACCTGTATGAAAGTC
AGTACCATCCCGTTAAGGACAGGTTTTGTTGTTCATATGTCAAGGGCTGGTAAGGTTTTGCGCGTTGTAT
CGAATTAAACCACATGCTCCACCGCTTGTGCAGGCCCCCGTCAATTCCTTTGAGTTTCGGTCTTGCGACC
GTACTCCCCAGGCGGAGTGTTTCACGCGTTAGCTGGGCCCCTGATCCGCGTAGACCAAGGGCGAACACTC
ATCGTTTACGGCATGGACTACCAGGGTATCTAATCCTGTTCGCTCCCCATGCTTTCGCACCCCAGCGTCG
GTAGGGACCCAGAGAGCTGCCTTCGCTTTTGGCGTTCCTTCGTAGATCTCCGGATTTCACCCCTACACAC
GAAATTCCACTCTCCTCTGTCTCACTCAAGTGAATTGGTTTCGAGAGCATTCCGCCAGTTTTTGGCGACT
TTCACTTTCAACCCGATTCACCGCCTACGTGCCCTTTACGCCCAGTCATTCCGAAGAACACTTGCCCCCC
CCGTCTTACCGCGGCTGCTGGCACGGAGTTAGCCGGGGCTTCTTCCTCGAGTCTTGTCATGATCGCGCAC
TCGATGAAAGAGCTTTACAAGCGGCATTGCCCTTCTTCACTCACGCGATATTGCTGGATCGGGCTTTCGC
CCATTGTCCAAGATTCCCCACTGCTGCCCCCCGCGGGAGTCCGGGCCGTGTCTCAGTCCCAGTGTGGCTG
ATCGTCCGAAAAGACCAGCTAAGCATCATGGGCTTGGTCAGCCTTTACCTGACCAACTACCTAATACTAC
GCAGGCTCATCAAACAGCGCTTTTTAGCTTTCTTCAGGATTTGGCCCGAACTGTTCGGCAGATTCCCACG
CGTTACGCACCCGTTCGCCACTTTGTTCTCAACTCTTCTCACCTCCTGGGCGAGACAAGCTACCTTTAGC
TAGGAGCCGCTTTTCCTTCTGCCCAGCTCCTCGAAAACAACGTTCGACTTGCATGTGTTAAGCATATAGC
TAGCGTTCCTTCTGAGCCAGGATCAAACTCTTCTTTTGAGTATGATTGGGCCCTGCAGTG
>junk7
GAACTGAAGAGTTTGATCCTGGCTCAGATTGAACGCTGGCGGCATGCTTTACACATGCAAGTCGAACGGC
AGCACGGGCTTCGGCCTGGTGGCGAGTGGCGAACGGGTGAGTAATACATCGGAACGTACCCAGAAGTGGG
GGATAACGTAGCGAAAGTTACGCTAATACCGCATACGATCTACGGATGAAAGTGGGGGACCTTCGGGCCT
CATGCTTTTGGAGCGGCCGATGTCTGATTAGCTAGTTGGTGGGGTAAAGGCTCACCAAGGCGACGATCAG
TAGCTGGTCTGAGAGGACGACCAGCCACACTGGAACTGAGACACGGTCCAGACTCCTACGGGAGGCAGCA
GTGGGGAATTTTGGACAATGGGCGCAAGCCTGATCCAGCAATGCCGCGTGAGTGAAGAAGGCCTTCGGGT
TGTAAAGCTCTTTTGTCAGGGAAGAAACGGTGCGGACTAATATTCTGCGCTAATGACGGTACCTGAAGAA
TAAGCACCGGCTAACTACGTGCCAGCAGCCGCGGTAATACGTAGGGTGCAAGCGTTAATCGGAATTACTG
GGCGTAAAGCGTGCGCAGGCGGTTTTGTAAGTCTGATGTGAAAGCCCCGGGCTCAACCTGGGAATTGCAT
TGGAGACTGCAAGGCTTGAATCTGGCAGAGGGGGGTAGAATTCCACGTGTAGCAGTGAAATGCGTAGAGA
TGTGGAGGAACACCGATGGCGAAGGCAGCCCCCTGGGTCAAGATTGACGCTCATGCACGAAAGCGTGGGG
AGCAAACAGGATTAGATACCCTGGTAGTCCACGCCCTAAACGATGTCTACTAGTTGTCGGGTTTTAATTA
ACTTGGTAACGCAGCTAACGCGTGAAGTAGACCGCCTGGGGAGTACGGTCGCAAGATTAAAACTCAAAGG
AATTGACGGGGACCCGCACAAGCGGTGGATGATGTGGATTAATTCGATGCAACGCGAAAAACCTTACCTA
CCCTTGACATGGAAGGAATCCTGAAGAGATTTAGGAGTGCCCGAAAGGGAACCTTCACACAGGTGCTGCA
TGGCTGTCGTCAGCTCGTGTCGTGAGATGTTGGGTTAAGTCCCGCAACGAGCGCAACCCTTGTCATTAGT
TGCTACATTTAGTTGGGCACTCTAATGAGACTGCCGGTGACAAACCGGAGGAAGGTGGGGATGACGTCAA
GTCCTCATGGCCCTTATGGGTAGGGCTTCACACGTCATACAATGGTACATACAGAGGGCCGCCAACCCGC
GAGGGGGAGCTAATCCCAGAAAGTGTATCGTAGTCCGGATTGTAGTCTGCAACTCGACTACATGAAGTTG
GAATCGCTAGTAATCGCGGATCAGCATGTCGCGGTGAATACGTTCCCGGGTCTTGTACACACCGCCCGTC
ACACCATGGGAGCGGGTTTTACCAGAAGTAGGTAGCTTAACCGCAAGGAGGGCGCTTACCACGGTAGGAT
TCGTGACTGGGGTGAAGTCGTAACAAGGTAGCCGTATCGGAAGGTGCGGCTGGATCACCTCCTTT
>junk8
TCTCATGGAGAGTTCGATCCTGGCTCAGGATGAACGCTGGCGGCATGCTTAACACATGCAAGTCGGACGG
GAAGTGGTGTTTCCAGTGGCGGACGGGTGAGTAACGCGTAAGAACCTGCCCTTGGGAGGGGAACAACAGC
TGGAAACGGCTGCTAATACCCCGTAGGCTGAGGAGCAAAAGGAGGAATCCGCCCGAGGAGGGGCTCGCGT
CTGATTAGCTAGTTGGTGAGGCAATAGCTTACCAAGGCGATGATCAGTAGCTGGTCCGAGAGGATGATCA
GCCACACTGGGACTGAGACACGGCCCAGACTCCTACGGGAGGCAGCAGTGGGGAATTTTCCGCAATGGGC
GAAAGCCTGACGGAGCAATGCCGCGTGGAGGTAGAAGGCCTACGGGTCGTGAACTTCTTTTCCCGGAGAA
GAAGCAATGACGGTATCTGGGGAATAAGCATCGGCTAACTCTGTGCCAGCAGCCGCGGTAATACAGAGGA
TGCAAGCGTTATCCGGAATGATTGGGCGTAAAGCGTCTGTAGGTGGCTTTTTAAGTCCGCCGTCAAATCC
CAGGGCTCAACCCTGGACAGGCGGTGGAAACTACCAAGCTGGAGTACGGTAGGGGCAGAGGGAATTTCCG
GTGGAGCGGTGAAATGCGTAGAGATCGGAAAGAACACCAACGGCGAAAGCACTCTGCTGGGCCGACACTG
ACACTGAGAGACGAAAGCTAGGGGAGCAAATGGGATTAGATACCCCAGTAGTCCTAGCCGTAAACGATGG
ATACTAGGCGCTGTGCGTATCGACCCGTGCAGTGCTGTAGCTAACGCGTTAAGTATCCCGCCTGGGGAGT
ACGTTCGCAAGAATGAAACTCAAAGGAATTGACGGGGGCCCGCACAAGCGGTGGAGCATGTGGTTTAATT
CGATGCAAAGCGAAGAACCTTACCAGGGCTTGACATGCCGCGAATCCTCTTGAAAGAGAGGGGTGCCTTC
GGGAACGCGGACACAGGTGGTGCATGGCTGTCGTCAGCTCGTGCCGTAAGGTGTTGGGTTAAGTCCCGCA
ACGAGCGCAACCCTCGTGTTTAGTTGCCACCGTTGAGTTTGGAACCCTGAGCAGACTGCCGGTGATAAGC
CGGAGGAAGGTGAGGATGACGTCAAGTCATCATGCCCCTTATGCCCTGGGCGACACACGTGCTACAATGG
CCGGGACAAAGGGTCGCGATCCCGCGAGGGTGAGCTAACTCCAAAAACCCGTCCTCAGTTCGGATTGTAG
GCTGCAACTCGCCTACATGAAGCCGGAATCGCTAGTAATCGCCGGTCAGCCATACGGCGGTGAATTCGTT
CCCGGGCCTTGTACACACCGCCCGTCACACTATGGGAGCTGGCCATGCCCGAAGTCGTTACCTTAACCGC
AAGGGGGGGGATGCCGAAGGCAGGGCTAGTGACTGGAGTGAAGTCGTAACAAGGTAGCCGTACTGGAAGG
TGCGGCTGGATCACCTCCTTT
>junk9
ATCATACTCAAAAGAAGAGTTTGATCCTGGCTCAGAAGGAACGCTAGCTATATGCTTAACACATGCAAGT
CGAACGTTGTTTTCGGGGAGCTGGGCAGAAGGAAAAGAGGCTCCTAGCTAAAGGTAGCTTGTCTCGCCCA
GGAGGTGGGAACAGTTGAGAACAAAGTGGCGAACGGGTGCGTAACGCGTGGGAATCTGCCGAACAGTTCG
GGCCCAAATCCTGAAGAAAGCTAAAAAGCGCTGTTTGATGAGCCTGCGTAGTATTAGGTAGTTGGTCAGG
TAAAGGCTGACCAAGCCAATGATGCTTAGCTGGTCTTTTCGGATGATCAGCCACACTGGGACTGAGACAC
GGCCCGGACTCCCACGGGGGGCAGCAGTGGGGAATCTTGGACAATGGGCGAAAGCCCGATCCAGCAATAT
CGCGTGAGTGAAGAAGGGCAATGCCGCTTGTAAAGCTCTTTCGTCGAGTGCGCGATCATGACAGGACTCG
AGGAAGAAGCCCCGGCTAACTCCGTGCCAGCAGCCGCGGTAAGACGGGGGGGGCAAGTGTTCTTCGGAAT
GACTAGGCGTAAAGGGCACGTAGGCGGTGAATCGGGTTGAAAGCGAAAGTCGCCAAAAACTGGTGGAATG
CTCTCGAAACCAATTCACTTGAGTGAGACAGAGGAGAGTGGAATTTCGTGTGTAGGGGTGAAATCCTAAG
ATCTACGAAGGAACGCCAAAAGCGAAGGCAGCTCTCTGGGTCCCTACCGACGCTGGAGTGCGAAAGCATG
GGGAGCGAACGGGATTAGATACCCTGGTAGTCCATGCCGTAAACGATGAGTGTTCGCCCTTGGTCTACGC
AGATCAGGGGCCCAGCTAACGCGTGAAACACTCCGCCTGGGGAGTACGGTCGCAAGACCGAAACTCAAAG
GAATTGACGGGGGCCTGCACAAGCGGTGGAGCATGTGGTTTAATTCGATACAACGCGCAAAACCTTACCA
GCCCTTGACATATGAACAACAAAACCTGTCCTTAACGGGATGGTACTTACTTTCATACAGGTGCTGCATG
GCTGTCGTCAGCTCGTGTCGTGAGATGTTTGGTCAAGTCCTATAACGAGCGAAACCCTCGTTTTGTGTTG
CTGAGACATGCGCCTAAGGAGAAAGTCTTTGCAACCGAAGTGAGCCGAGGAGCCGAGTGACGTGCCAGCG
CTACTAATTGAGTGCCAGCACGTAGCAGTGCTGTCAGTAAGAAGGGAGCCGGCGCTTTTCTCGCTTGTTT
AGTAAAGTCAAGTTTTTGGCCTTATCTTGCAGGTGACGACGACGTCGAGTTGGCGGCGGGGAAAGACTCG
GCATTCAGGCGAGCCGCCCGGTGGTGTGGTACGTAGTGAGTTTAGTACACCCCGCCAAAACGGCTCCGAA
ACAAACAAAAAGGTGCGTGCCGCACTCACGAGGGACTGCCAGTGATATACTGGAGGAAGGTGGGGATGAC
GTCAAGTCCGCATGGCCCTTATGGGCTGGGCCACACACGTGCTACAATGGCAATTACAATGGGAAGCAAG
GCTGTAAGGCGGAGCGAATCCGGAAAGATTGCCTCAGTTCGGATTGTTCTCTGCAACTCGGGAACATGAA
GTTGGAATCGCTAGTAATCGCGGATCAGCATGCCGCGGTGAATATGTACCCGGGCCCTGTACACACCGCC
CGTCACACCCTGGGAATTGGTTTCGCCCGAAGCATCGGACCAATGATCACCCATGACTTCTGTGTACCAC
TAGTGCCACAAAGGCTTTTGGTGGTCTTATTGGCGCATACCACGGTGGGGTCTTCGACTGGGGTGAAGTC
GTAACAAGGTAGCCGTAGGGGAACCTGTGGCTGGATTGAATCC
>junk10
TCTCATGGAGAGTTCGATCCTGGCTCAGGATGAACGCTGGCGGCATGCTTAACACATGCAAGTCGGACGG
GAAGTGGTGTTTCCAGTGGCGGACGGGTGAGTAACGCGTAAGAACCTGCCCTTGGGAGGGGAACAACAGC
TGGAAACGGCTGCTAATACCCCGTAGGCTGAGGAGCAAAAGGAGGAATCCGCCCGAGGAGGGGCTCGCGT
CTGATTAGCTAGTTGGTGAGGCAATAGCTTACCAAGGCGATGATCAGTAGCTGGTCCGAGAGGATGATCA
GCCACACTGGGACTGAGACACGGCCCAGACTCCTACGGGAGGCAGCAGTGGGGAATTTTCCGCAATGGGC
GAAAGCCTGACGGAGCAATGCCGCGTGGAGGTAGAAGGCCTACGGGTCGTGAACTTCTTTTCCCGGAGAA
GAAGCAATGACGGTATCTGGGGAATAAGCATCGGCTAACTCTGTGCCAGCAGCCGCGGTAATACAGAGGA
TGCAAGCGTTATCCGGAATGATTGGGCGTAAAGCGTCTGTAGGTGGCTTTTTAAGTCCGCCGTCAAATCC
CAGGGCTCAACCCTGGACAGGCGGTGGAAACTACCAAGCTGGAGTACGGTAGGGGCAGAGGGAATTTCCG
GTGGAGCGGTGAAATGCGTAGAGATCGGAAAGAACACCAACGGCGAAAGCACTCTGCTGGGCCGACACTG
ACACTGAGAGACGAAAGCTAGGGGAGCAAATGGGATTAGATACCCCAGTAGTCCTAGCCGTAAACGATGG
ATACTAGGCGCTGTGCGTATCGACCCGTGCAGTGCTGTAGCTAACGCGTTAAGTATCCCGCCTGGGGAGT
ACGTTCGCAAGAATGAAACTCAAAGGAATTGACGGGGGCCCGCACAAGCGGTGGAGCATGTGGTTTAATT
CGATGCAAAGCGAAGAACCTTACCAGGGCTTGACATGCCGCGAATCCTCTTGAAAGAGAGGGGTGCCTTC
GGGAACGCGGACACAGGTGGTGCATGGCTGTCGTCAGCTCGTGCCGTAAGGTGTTGGGTTAAGTCCCGCA
ACGAGCGCAACCCTCGTGTTTAGTTGCCACCGTTGAGTTTGGAACCCTGAGCAGACTGCCGGTGATAAGC
CGGAGGAAGGTGAGGATGACGTCAAGTCATCATGCCCCTTATGCCCTGGGCGACACACGTGCTACAATGG
CCGGGACAAAGGGTCGCGATCCCGCGAGGGTGAGCTAACTCCAAAAACCCGTCCTCAGTTCGGATTGTAG
GCTGCAACTCGCCTACATGAAGCCGGAATCGCTAGTAATCGCCGGTCAGCCATACGGCGGTGAATTCGTT
CCCGGGCCTTGTACACACCGCCCGTCACACTATGGGAGCTGGCCATGCCCGAAGTCGTTACCTTAACCGC
AAGGGGGGGGATGCCGAAGGCAGGGCTAGTGACTGGAGTGAAGTCGTAACAAGGTAGCCGTACTGGAAGG
TGCGGCTGGATCACCTCCTTT
>junk11
TCTCATGGAGAGTTCGATCCTGGCTCAGGATGAACGCTGGCGGCATGCTTAACACATGCAAGTCGGACGG
GAAGTGGTGTTTCCAGTGGCGGACGGGTGAGTAACGCGTAAGAACCTGCCCTTGGGAGGGGAACAACAGC
TGGAAACGGCTGCTAATACCCCGTAGGCTGAGGAGCAAAAGGAGGAATCCGCCCGAGGAGGGGCTCGCGT
CTGATTAGCTAGTTGGTGAGGCAATAGCTTACCAAGGCGATGATCAGTAGCTGGTCCGAGAGGATGATCA
GCCACACTGGGACTGAGACACGGCCCAGACTCCTACGGGAGGCAGCAGTGGGGAATTTTCCGCAATGGGC
GAAAGCCTGACGGAGCAATGCCGCGTGGAGGTAGAAGGCCTACGGGTCGTGAACTTCTTTTCCCGGAGAA
GAAGCAATGACGGTATCTGGGGAATAAGCATCGGCTAACTCTGTGCCAGCAGCCGCGGTAATACAGAGGA
TGCAAGCGTTATCCGGAATGATTGGGCGTAAAGCGTCTGTAGGTGGCTTTTTAAGTCCGCCGTCAAATCC
CAGGGCTCAACCCTGGACAGGCGGTGGAAACTACCAAGCTGGAGTACGGTAGGGGCAGAGGGAATTTCCG
GTGGAGCGGTGAAATGCGTAGAGATCGGAAAGAACACCAACGGCGAAAGCACTCTGCTGGGCCGACACTG
ACACTGAGAGACGAAAGCTAGGGGAGCAAATGGGATTAGATACCCCAGTAGTCCTAGCCGTAAACGATGG
ATACTAGGCGCTGTGCGTATCGACCCGTGCAGTGCTGTAGCTAACGCGTTAAGTATCCCGCCTGGGGAGT
ACGTTCGCAAGAATGAAACTCAAAGGAATTGACGGGGGCCCGCACAAGCGGTGGAGCATGTGGTTTAATT
CGATGCAAAGCGAAGAACCTTACCAGGGCTTGACATGCCGCGAATCCTCTTGAAAGAGAGGGGTGCCTTC
GGGAACGCGGACACAGGTGGTGCATGGCTGTCGTCAGCTCGTGCCGTAAGGTGTTGGGTTAAGTCCCGCA
ACGAGCGCAACCCTCGTGTTTAGTTGCCACCGTTGAGTTTGGAACCCTGAGCAGACTGCCGGTGATAAGC
CGGAGGAAGGTGAGGATGACGTCAAGTCATCATGCCCCTTATGCCCTGGGCGACACACGTGCTACAATGG
CCGGGACAAAGGGTCGCGATCCCGCGAGGGTGAGCTAACTCCAAAAACCCGTCCTCAGTTCGGATTGTAG
GCTGCAACTCGCCTACATGAAGCCGGAATCGCTAGTAATCGCCGGTCAGCCATACGGCGGTGAATTCGTT
CCCGGGCCTTGTACACACCGCCCGTCACACTATGGGAGCTGGCCATGCCCGAAGTCGTTACCTTAACCGC
AAGGGGGGGGATGCCGAAGGCAGGGCTAGTGACTGGAGTGAAGTCGTAACAAGGTAGCCGTACTGGAAGG
TGCGGCTGGATCACCTCCTTT
>junk12
GGCGAACGACGGGAATTGAACCCGCGCGTGGTGGATTCACAATCCACTGCCTTGATCCACTTGGCTACAT
CCGCCCCTTATATTATCTTGTACTATATAAACTTGTACTATATTAATAAATCAAAATAGAAATTACAAAT
ATTTATACCATTTATCATTACTTGTAAAAAAGAATACAACATAAATAAAAACCTTTTTATTTTAATCTAA
AAAAAAATAGTACTAAAAAATACTAATTTAATTAGAGTAAAGGAGCAACACAAAACCTCTTGATATAACA
AGAAATTTAGTATTGCTCCTTTACTTTCAAAAGTTTCACGAACTCATATATACTAATATCAAAGCCTTAT
CCATTGATAGATGGAAGTCTTATCCATTGATAGACGGAACTTCAACAGCAGCTAGGTCTAGAGGGAAATT
ATGAGCATTACGTTCATGCATAACTTCCATACCAAGATTAGCGCGGTTGATAATATCAGCCCAAGTATTA
ATTACACGACCTTGACTATCAACTACAGATTGATTGAAATTAAAACCATTTAAGTTGAAAGCCATAGTGC
TGATACCTAAAGCGGTGAACCAGATACCTACTACAGGCCAAGCAGCTAAGAAGAAGTGTAAAGAACGAGA
ATTGTTGAAACTAGCATATTGGAAGATCAATCGGCCAAAATAACCATGAGCGGCTACGATATTATAGGTT
TCTTCCTCTTGACCGAATCTGTAACCTTCATTAGCAGATTCATTTTCTGTGGTTTCCCTGATCAAACTAG
AGGTTACCAAAGAACCATGCATAGCACTGAATAGGGAACCGCCAAATACACCAGCCACACCTAGCATGTG
AAATGGGTGCATAAGGATGTTGTGCTCAGCTTGGAATACAATCATGAAGTTGAAAGTACCAGAGATTCCT
AGAGGCATACCGTCAGAAAAGCTTCCTTGACCAATTGGGTAGATCAAGAAAACAGCAGTAGCAGCTGCAA
CAGGAGCTGAATATGCAACAGCAATCCAAGGGCGCATACCCAGACGGAAACTAAGTTCCCACTCACGACC
CATATAGCAAGCTACACCAAGTAAGAAGTGTAGAACAATTAGCTCATAAGGGCCACCGTTGTATAACCAT
TCATCAACAGAAGCCGCTTCCCATATTGGGTAAAAGTGCAAACCTATAGCTGCAGAAGTAGGGATAATGG
CACCGGAAATAATATTGTTTCCGTAAAGTAAAGATCCAGAAACAGGTTCACGAATACCATCAATATCTAC
CGGAGGTGCAGCAATGAAAGCAATAATAAATACAGAAGTTGCGGTCAATAAAGTAGGGATCATCAAAACA
CCAAACCATCCAATGTAAAGACGGTTTTCGGTGCTGGTTATCCAATTACAAAAGCGACCCCATAGGCTTT
CGCTTTCGCGTCTCTCTAAAATTGCAGTCATGGTAAAATCTTGGTTTATTTAATCATTAATCATCAGGGA
CTCCCAAGCACACAAATTCTCTATAAATAGATAAATAGAAATAATAGAGAATTGAGGGCTTGTTATTCAA
