# Supplementary material for: Multilocus sequence typing of diverse phytoplasmas using hybridization probe-based sequence capture provides high resolution strain differentiation
Source: Front Microbiol. 2022 Sep 29;13:959562. doi: 10.3389/fmicb.2022.959562 (PMC9556853; doi:10.3389/fmicb.2022.959562)
Supplement: Supplementary file 3 [file Data_Sheet_1.ZIP › cpn60_assemblies.fa]

>BnAY-BR1 (Saskatchewan) 2131
ATTCTGGTAGCAAAGTTACTTTAGGAGAAAAAGATTATTTAATTGTTGCTGTAAAAGATATTTTGGCACAAATTAAATAAGA
TAATATAGATAAGATAAATAATTATAAACTAAGTATTAATAAATAAAAAGACAATATTTTAAACTTTTTTTAAAATTATAAA
TCATAAAATTATAAATATTAATTAAATATCAATAAATCAATAAATAAAGATATAAAGATATAAAGATATAATAAGATATAAT
AATCAATAATCAAAATATTTAAGGAGTAATAAAATGAGTAAAAAAATACTTTATGGCAAAGAAGCAAGAAAAGCTTTATTAC
AAGGAGTAGATGCAATTGCAAATACTGTTAAAGTGACTTTAGGACCTAAAGGACGTAATGTTATTTTAGAAAAAGCCTATGA
TTCACCTGCTATTGTAAATGATGGTGTTTCTATTGCTAAAGAAATTGAATTAAAAAATCCTTATCAAAATATGGGAGCAAAG
TTAGTATATGAAGTAGCTTCCAAAACTAACGATAAAGCAGGAGATGGAACAACTACAGCAACTGTTTTGGCACAAAGTATGA
TTCATCGTGGGTTTGATGCAATTGATGCAGGAGCTAATCCTGTTTTAGTAAAAGAAGGAATTGAGTTAGCTGCATTAACAGT
TGCCAAAAAACTTTTAGCTAAATCTAAAAAAGTAGACGCCCAAGAAGATATTCAAAATGTGGCTGCTGTTTCATCAGGTAGT
CAAGAAATTGGTAAAATCATTGCCCAAGCGATGCAAAAAGTAGGAAAAGATGGAGTTATTAATGTTGATGAATCCAAAGGTT
TTGAAACAGAATTAGAAGTTGTTGAAGGATTGCAGTACGATAAAGGATATGCTTCTCCTTATTTTGTCTCTGATAGAGAAAG
TATGACAGTACAGTTAGAAAATGCGTTAGTTTTAGTAACTGATCATAAAATTAGTACTGTGCAAGAAATTGTACCTATTTTG
GAAGAAGTAGTAAAAGCATCTAGACCTTTATTAATTGTAGCTGAAGCTGTGGAAAATGAAGTTTTAGGGGTTTTGGTAGCTA
ATAAATTAAGAGGAACTTTTAATGTAGTTGTAACTAATGCTCCTGGTTTTGGTGATAATCAAAAAGAAATGTTACAAGATAT
TGCAGTACTTACAAAAGCTAATTTTGTTTCTAAAGAACTTAATATGAAATTAGCAGATTTAAAAATGGATGATTTAGGAAAT
ATCAATAAAGCTATTATTAAAAAAGATAATACTACTTTGATAAGTAATTCTAAAAGTCCTGAATTAGAAAAACGTATTCAAG
TATTAAAAACTCAAATTAAAAATGCTACTTCTGATTATGAAACTAAAAATTTGCAAGAAAGATTAGCTAAATTATCAGGAGG
AGTTGCCTTAATTAAAGTTGGGGCTGCAACTGATACTGAATTAAAAGATAAAAAATTACGTATTGAAGATGCTCTTAATGCT
ACTAAAGCTGCTATTACTGAAGGAATTGTAGTTGGTGGTGGAAAAGCTTTAGTTGAGGTTTATCAAGAATTAAAAGATACTT
TGGTATCTGATAATAAAGAAGTACAACAAGGAATTGATGTAGTAGTACAAAGTCTTTTAGTACCTACTTATCAAATTGCTTA
TAATGCAGGATTTTCAGGTAAAGATGTGGTAAAACAACAACTTTTACAACCCTTAAATTTTGGGTTTAATGCTAAAGAAGGT
AAGTATGTTTGTCTCTTAAAAGAAGGTATAATTGACCCTACTAAAGTAACTCGTCAAGCTGTTCTTAATGCTGCTTCTATCT
CTGCTTTGATGATTACAACTGAGGCTGCTGTGGTAAGTTTGAAAGAAAATAAAGATAATAACTTTGATTTAGGAACACAAGA
ATAATTTTTTATAACTAATAAAGCTTTATTTTTTTAATTATTGTCTCCCATTTTTCCTTTTTTCATGTTAAAATAATAGTAG
GTTTTGATTGTCTTTTAACTCTTTGTTAGAAAACAACTCAAACCATATAATTATATAACGCAAGAAAGGAGAACAAACAATG
CAAAATCAAAAAAATCAAAAATCTTTAGTTGCTAAAGTTTTAGTTTTATTTGCTGCTGTTGCTTTAATGTTTGTTGGCGTT
>BnAY-TW1-high 2367
TATCAGAAAAAGAAAAATCCTCTGTTGGGGTTGTTGTTGGAGTAGGTTCCAAAGTTGAAGGTTTAAAAAAAGATGATGAAGTAGTTTATAAAAGCTATTCTGGTAGCAAAGTTACTTTAGGAGAAAAAGATTATTTAATTGTTGCTGTAAAAGATATTTTGGCACAAATTAAATAAGATAATATAGATAAGATAAATAATTATAAACTAAGTATTAATAAATAAAA
AGACAATATTTTAAACTTTTTTTAAAATTATAAATCATAAAATTATAAATATTAATTAAATATCAATAAATCAATAAATAAAGATATAAAGATATAAAGATATAATAAGATATAATAATCAATAATCAAAATATTTAAGGAGTAATAAAATGAGTAAAAAAATACTTTATGGCAAAGAAGCAAGAAAAGCTTTATTACAAGGAGTAGATGCAATTGCAAATACTGT
TAAAGTGACTTTAGGACCTAAAGGACGTAATGTTATTTTAGAAAAAGCCTATGATTCACCTGCTATTGTAAATGATGGTGTTTCTATTGCTAAAGAAATTGAATTAAAAAATCCTTATCAAAATATGGGAGCAAAGTTAGTATATGAAGTAGCTTCCAAAACTAACGATAAAGCAGGAGATGGAACAACTACAGCAACTGTTTTGGCACAAAGTATGATTCATCGT
GGGTTTGATGCAATTGATGCAGGAGCTAATCCTGTTTTAGTAAAAGAAGGAATTGAGTTAGCTGCATTAACAGTTGCCAAAAAACTTTTAGCTAAATCTAAAAAAGTAGACGCCCAAGAAGATATTCAAAATGTGGCTGCTGTTTCATCAGGTAGTCAAGAAATTGGTAAAATCATTGCCCAAGCGATGCAAAAAGTAGGAAAAGATGGAGTTATTAATGTTGATG
AATCCAAAGGTTTTGAAACAGAATTAGAAGTTGTTGAAGGATTGCAGTACGATAAAGGATATGCTTCTCCTTATTTTGTCTCTGATAGAGAAAGTATGACAGTACAGTTAGAAAATGCGTTAGTTTTAGTAACTGATCATAAAATTAGTACTGTGCAAGAAATTGTACCTATTTTGGAAGAAGTAGTAAAAGCATCTAGACCTTTATTAATTGTAGCTGAAGCTGT
GGAAAATGAAGTTTTAGGGGTTTTGGTAGCTAATAAATTAAGAGGAACTTTTAATGTAGTTGTAACTAATGCTCCTGGTTTTGGTGATAATCAAAAAGAAATGTTACAAGATATTGCAGTACTTACAAAAGCTAATTTTGTTTCTAAAGAACTTAATATGAAATTAGCAGATTTAAAAATGGATGATTTAGGAAATATCAATAAAGCTATTATTAAAAAAGATAAT
ACTACTTTGATAAGTAATTCTAAAAGTCCTGAATTAGAAAAACGTATTCAAGTATTAAAAACTCAAATTAAAAATGCTACTTCTGATTATGAAACTAAAAATTTGCAAGAAAGATTAGCTAAATTATCAGGAGGAGTTGCCTTAATTAAAGTTGGGGCTGCAACTGATACTGAATTAAAAGATAAAAAATTACGTATTGAAGATGCTCTTAATGCTACTAAAGCTG
CTATTACTGAAGGAATTGTAGTTGGTGGTGGAAAAGCTTTAGTTGAGGTTTATCAAGAATTAAAAGATACTTTGGTATCTGATAATAAAGAAGTACAACAAGGAATTGATGTAGTAGTACAAAGTCTTTTAGTACCTACTTATCAAATTGCTTATAATGCAGGATTTTCAGGTAAAGATGTGGTAAAACAACAACTTTTACAACCCTTAAATTTTGGGTTTAATGC
TAAAGAAGGTAAGTATGTTTGTCTCTTAAAAGAAGGTATAATTGACCCTACTAAAGTAACTCGTCAAGCTGTTCTTAATGCTGCTTCTATCTCTGCTTTGATGATTACAACTGAGGCTGCTGTGGTAAGTTTGAAAGAAAATAAAGATAATAACTTTGATTTAGGAACACAAGAATAATTTTTTATAACTAATAAAGCTTTATTTTTTTAATTATTGTCTCCCATT
TTTCCTTTTTTCATGTTAAAATAATAGTAGGTTTTGATTGTCTTTTAACTCTTTGTTAGAAAACAACTCAAACCATATAATTATATAACGCAAGAAAGGAGAACAAACAATGCAAAATCAAAAAAATCAAAAATCTTTAGTTGCTAAAGTTTTAGTTTTATTTGCTGCTGTTGCTTTAATGTTTGTTGGCGTTCAAGTTTTTGCTGATGATAAACTAGATTTAAAC
ACTTTAGAATGTAAAGACGCTCTTGAACTTACTGCTGCTGATGCAGCTGATGCAGAAAAAGTTGTTAAACAATGGAAAGTTCAAAACACTTCATTGAATGCAAAAGT
>BnAY-TW1-low 1906
TAAAATTATAAATCATAAAATTATAAATATTAATTAAATATCAATAAATCAATAAATAAAGATATAAAGATATAAAGATATAATAAGATATAATAATCAATAATCAAAATATTTAAGGAGTAATAAAATGAGTAAAAAAATACTTTATGGCAAAGAAGCAAGAAAAGCTTTATTACAAGGAGTAGATGCAATTGCAAATACTGTTAAAGTGACTTTAGGACCTAAA
GGACGTAATGTTATTTTAGAAAAAGCCTATGATTCACCTGCTATTGTAAATGATGGTGTTTCTATTGCTAAAGAAATTGAATTAAAAAATCCTTATCAAAATATGGGAGCAAAGTTAGTATATGAAGTAGCTTCCAAAACTAACGATAAAGCAGGAGATGGAACAACTACAGCAACTGTTTTGGCACAAAGTATGATTCATCGTGGGTTTGATGCAATTGATGCAG
GAGCTAATCCTGTTTTAGTAAAAGAAGGAATTGAGTTAGCTGCATTAACAGTTGCCAAAAAACTTTTAGCTAAATCTAAAAAAGTAGACGCCCAAGAAGATATTCAAAATGTGGCTGCTGTTTCATCAGGTAGTCAAGAAATTGGTAAAATCATTGCCCAAGCGATGCAAAAAGTAGGAAAAGATGGAGTTATTAATGTTGATGAATCCAAAGGTTTTGAAACAGA
ATTAGAAGTTGTTGAAGGATTGCAGTACGATAAAGGATATGCTTCTCCTTATTTTGTCTCTGATAGAGAAAGTATGACAGTACAGTTAGAAAATGCGTTAGTTTTAGTAACTGATCATAAAATTAGTACTGTGCAAGAAATTGTACCTATTTTGGAAGAAGTAGTAAAAGCATCTAGACCTTTATTAATTGTAGCTGAAGCTGTGGAAAATGAAGTTTTAGGGGTT
TTGGTAGCTAATAAATTAAGAGGAACTTTTAATGTAGTTGTAACTAATGCTCCTGGTTTTGGTGATAATCAAAAAGAAATGTTACAAGATATTGCAGTACTTACAAAAGCTAATTTTGTTTCTAAAGAACTTAATATGAAATTAGCAGATTTAAAAATGGATGATTTAGGAAATATCAATAAAGCTATTATTAAAAAAGATAATACTACTTTGATAAGTAATTCTA
AAAGTCCTGAATTAGAAAAACGTATTCAAGTATTAAAAACTCAAATTAAAAATGCTACTTCTGATTATGAAACTAAAAATTTGCAAGAAAGATTAGCTAAATTATCAGGAGGAGTTGCCTTAATTAAAGTTGGGGCTGCAACTGATACTGAATTAAAAGATAAAAAATTACGTATTGAAGATGCTCTTAATGCTACTAAAGCTGCTATTACTGAAGGAATTGTAGT
TGGTGGTGGAAAAGCTTTAGTTGAGGTTTATCAAGAATTAAAAGATACTTTGGTATCTGATAATAAAGAAGTACAACAAGGAATTGATGTAGTAGTACAAAGTCTTTTAGTACCTACTTATCAAATTGCTTATAATGCAGGATTTTCAGGTAAAGATGTGGTAAAACAACAACTTTTACAACCCTTAAATTTTGGGTTTAATGCTAAAGAAGGTAAGTATGTTTGT
CTCTTAAAAGAAGGTATAATTGACCCTACTAAAGTAACTCGTCAAGCTGTTCTTAATGCTGCTTCTATCTCTGCTTTGATGATTACAACTGAGGCTGCTGTGGTAAGTTTGAAAGAAAATAAAGATAATAACTTTGATTTAGGAACACAAGAATAATTTTTTATAACTAATAAAGCTTTATTTTTTTAATTATTGTCTCCCATTTTTCCTTTTTTCATGTTAAAAT
AATAGTAGGTTTTGATTGTCTTTTAACTCTTTGTTAGAAAACAACTCAAACCATATAATTATATAACGCAAGAAAGGAGAACAAACAATGCAAAATCA
>BnAY-TW1-medium 2306
AAAGTTGAAGGTTTAAAAAAAGATGATGAAGTAGTTTATAAAAGCTATTCTGGTAGCAAAGTTACTTTAGGAGAAAAAGATTATTTAATTGTTGCTGTAAAAGATATTTTGGCACAAATTAAATAAGATAATATAGATAAGATAAATAATTATAAACTAAGTATTAATAAATAAAAAGACAATATTTTAAACTTTTTTTAAAATTATAAATCATAAAATTATAAATATTAATTAAATATCAATAAATCAATAAATAAAGATATAAAGATATAAAGATATAATAAGATATAATAATCAATAATCAAAATATTTAAGGAGTAATAAAATGAGTAAAAAAATACTTTATGGCAAAGAAGCAAGAAAAGCTTTATTACAAGGAGTAGATGCAATTGCAAATACTGTTAAAGTGACTTTAGGACCTAAAGGACGTAATGTTATTTTAGAAAAAGCCTATGATTCACCTGCTATTGTAAATGATGGTGTTTCTATTGCTAAAGAAATTGAATTAAAAAATCCTTATCAAAATATGGGAGCAAAGTTAGTATATGAAGTAGCTTCCAAAACTAACGATAAAGCAGGAGATGGAACAACTACAGCAACTGTTTTGGCACAAAGTATGATTCATCGTGGGTTTGATGCAATTGATGCAGGAGCTAATCCTGTTTTAGTAAAAGAAGGAATTGAGTTAGCTGCATTAACAGTTGCCAAAAAACTTTTAGCTAAATCTAAAAAAGTAGACGCCCAAGAAGATATTCAAAATGTGGCTGCTGTTTCATCAGGTAGTCAAGAAATTGGTAAAATCATTGCCCAAGCGATGCAAAAAGTAGGAAAAGATGGAGTTATTAATGTTGATGAATCCAAAGGTTTTGAAACAGAATTAGAAGTTGTTGAAGGATTGCAGTACGATAAAGGATATGCTTCTCCTTATTTTGTCTCTGATAGAGAAAGTATGACAGTACAGTTAGAAAATGCGTTAGTTTTAGTAACTGATCATAAAATTAGTACTGTGCAAGAAATTGTACCTATTTTGGAAGAAGTAGTAAAAGCATCTAGACCTTTATTAATTGTAGCTGAAGCTGTGGAAAATGAAGTTTTAGGGGTTTTGGTAGCTAATAAATTAAGAGGAACTTTTAATGTAGTTGTAACTAATGCTCCTGGTTTTGGTGATAATCAAAAAGAAATGTTACAAGATATTGCAGTACTTACAAAAGCTAATTTTGTTTCTAAAGAACTTAATATGAAATTAGCAGATTTAAAAATGGATGATTTAGGAAATATCAATAAAGCTATTATTAAAAAAGATAATACTACTTTGATAAGTAATTCTAAAAGTCCTGAATTAGAAAAACGTATTCAAGTATTAAAAACTCAAATTAAAAATGCTACTTCTGATTATGAAACTAAAAATTTGCAAGAAAGATTAGCTAAATTATCAGGAGGAGTTGCCTTAATTAAAGTTGGGGCTGCAACTGATACTGAATTAAAAGATAAAAAATTACGTATTGAAGATGCTCTTAATGCTACTAAAGCTGCTATTACTGAAGGAATTGTAGTTGGTGGTGGAAAAGCTTTAGTTGAGGTTTATCAAGAATTAAAAGATACTTTGGTATCTGATAATAAAGAAGTACAACAAGGAATTGATGTAGTAGTACAAAGTCTTTTAGTACCTACTTATCAAATTGCTTATAATGCAGGATTTTCAGGTAAAGATGTGGTAAAACAACAACTTTTACAACCCTTAAATTTTGGGTTTAATGCTAAAGAAGGTAAGTATGTTTGTCTCTTAAAAGAAGGTATAATTGACCCTACTAAAGTAACTCGTCAAGCTGTTCTTAATGCTGCTTCTATCTCTGCTTTGATGATTACAACTGAGGCTGCTGTGGTAAGTTTGAAAGAAAATAAAGATAATAACTTTGATTTAGGAACACAAGAATAATTTTTTATAACTAATAAAGCTTTATTTTTTTAATTATTGTCTCCCATTTTTCCTTTTTTCATGTTAAAATAATAGTAGGTTTTGATTGTCTTTTAACTCTTTGTTAGAAAACAACTCAAACCATATAATTATATAACGCAAGAAAGGAGAACAAACAATGCAAAATCAAAAAAATCAAAAATCTTTAGTTGCTAAAGTTTTAGTTTTATTTGCTGCTGTTGCTTTAATGTTTGTTGGCGTTCAAGTTTTTGCTGATGATAAACTAGATTTAAACACTTTAGAATGTAAAGACGCTCTTGAACTTACTGCTGCTGATGCAGCTGATGCAGAAAAAGTTGTTAAACAATGGAAAGTTCAAAACACTTCATTG
>BnAY-TW1-vlow 1926
GATAAGATAAATAATTATAAACTAAGTATTAATAAATAAAAAGACAATATTTTAAACTTTTTTTAAAATTATAAATCATAAAATTATAAATATTAATTAAATATCAATAAATCAATAAATAAAGATATAAAGATATAAAGATATAATAAGATATAATAATCAATAATCAAAATATTTAAGGAGTAATAAAATGAGTAAAAAAATACTTTATGGCAAAGAAGCAAGAAAAGCTTTATTACAAGGAGTAGATGCAATTGCAAATACTGTTAAAGTGACTTTAGGACCTAAAGGACGTAATGTTATTTTAGAAAAAGCCTATGATTCACCTGCTATTGTAAATGATGGTGTTTCTATTGCTAAAGAAATTGAATTAAAAAATCCTTATCAAAATATGGGAGCAAAGTTAGTATATGAAGTAGCTTCCAAAACTAACGATAAAGCAGGAGATGGAACAACTACAGCAACTGTTTTGGCACAAAGTATGATTCATCGTGGGTTTGATGCAATTGATGCAGGAGCTAATCCTGTTTTAGTAAAAGAAGGAATTGAGTTAGCTGCATTAACAGTTGCCAAAAAACTTTTAGCTAAATCTAAAAAAGTAGACGCCCAAGAAGATATTCAAAATGTGGCTGCTGTTTCATCAGGTAGTCAAGAAATTGGTAAAATCATTGCCCAAGCGATGCAAAAAGTAGGAAAAGATGGAGTTATTAATGTTGATGAATCCAAAGGTTTTGAAACAGAATTAGAAGTTGTTGAAGGATTGCAGTACGATAAAGGATATGCTTCTCCTTATTTTGTCTCTGATAGAGAAAGTATGACAGTACAGTTAGAAAATGCGTTAGTTTTAGTAACTGATCATAAAATTAGTACTGTGCAAGAAATTGTACCTATTTTGGAAGAAGTAGTAAAAGCATCTAGACCTTTATTAATTGTAGCTGAAGCTGTGGAAAATGAAGTTTTAGGGGTTTTGGTAGCTAATAAATTAAGAGGAACTTTTAATGTAGTTGTAACTAATGCTCCTGGTTTTGGTGATAATCAAAAAGAAATGTTACAAGATATTGCAGTACTTACAAAAGCTAATTTTGTTTCTAAAGAACTTAATATGAAATTAGCAGATTTAAAAATGGATGATTTAGGAAATATCAATAAAGCTATTATTAAAAAAGATAATACTACTTTGATAAGTAATTCTAAAAGTCCTGAATTAGAAAAACGTATTCAAGTATTAAAAACTCAAATTAAAAATGCTACTTCTGATTATGAAACTAAAAATTTGCAAGAAAGATTAGCTAAATTATCAGGAGGAGTTGCCTTAATTAAAGTTGGGGCTGCAACTGATACTGAATTAAAAGATAAAAAATTACGTATTGAAGATGCTCTTAATGCTACTAAAGCTGCTATTACTGAAGGAATTGTAGTTGGTGGTGGAAAAGCTTTAGTTGAGGTTTATCAAGAATTAAAAGATACTTTGGTATCTGATAATAAAGAAGTACAACAAGGAATTGATGTAGTAGTACAAAGTCTTTTAGTACCTACTTATCAAATTGCTTATAATGCAGGATTTTCAGGTAAAGATGTGGTAAAACAACAACTTTTACAACCCTTAAATTTTGGGTTTAATGCTAAAGAAGGTAAGTATGTTTGTCTCTTAAAAGAAGGTATAATTGACCCTACTAAAGTAACTCGTCAAGCTGTTCTTAATGCTGCTTCTATCTCTGCTTTGATGATTACAACTGAGGCTGCTGTGGTAAGTTTGAAAGAAAATAAAGATAATAACTTTGATTTAGGAACACAAGAATAATTTTTTATAACTAATAAAGCTTTATTTTTTTAATTATTGTCTCCCATTTTTCCTTTTTTCATGTTAAAATAATAGTAGGTTTTGATTGTCTTTTAACTCTTTGTTAGAAAACAACTCAAACCATA
>STRAW4 (Quebec) 2216 
AAAGAAAAATCCTCTGTTGGTGTTGTTGTTGAAGTAGGTTCCAAAGTTGAAGGTTTAAAAAAACATGATGAAGTAGTTTATA
AAAGCTATTCTGGTAGCAAAGTTACTTTAGGAGAAAAAGATTATTTAATTGTTGCTTTAAAAGATATTTTGGCACAAATTAA
ATAAGATAATATAGATAAGAGATAAATATAGATAAGATAAATAATTATAAACTAAATATTAATAAATAAAAAGACAATATTT
TAAACCCTTTTTAAAATCATAAATAATAAAAATATTAATAAATCAATAAATAAGGAGTAATAAAATGAGTAAAAAAATACTT
TATGGCAAAGAAGCAAGAAAAGCTTTATTACAAGGAGTAGATGCAATTGCAAATACTGTTAAAGTGACTTTAGGACCTAAAG
GACGTAATGTTATTTTAGAAAAAACCTATGAGTCACCTGCTATTATAAATGATGGTGTTTCTATTGCAAAAGAAATTGAATT
AAAAAATCCTTATCAAAATATGGGAGCAAAGTTAGTATATGAAGTAGCTTCTAAAACTAACGATAAAGCAGGAGATGGAACA
ACTACAGCAACCGTTTTGGCACAAAGTATGATTCATCGTGGTTTTGATGCAATTGATGCAGGAGCTAATCCTGTTTTAGTAA
AAGAAGGAATTGAGTTAGCTTCATCAACAGTTGCCAAAAAACTTTTAGCTAAATCTAAAAAAGTAGACGCCCAAGAAGATAT
TCAAAATGTGGCTTCTGTTTCATCAGGTAGTCAAGAAATTGGTAAAATCATTGCCCAAGCGATGCAAAAAGTAGGTAAAGAT
GGAGTTATTAATGTTGATGAATCCAAAGGTTTTGAAACAGAATTAGAAGTTGTTGAAGGATTTCAGTATGATAAAGGATATG
CTTCTCCTTATTTTGTCTCTGATAGAGAAAGTATGACAGTACATTTAGAAAATGCGTTAGTTTTAGTAACTGATCATAAAAT
TAGTACTGTGCAAGAAATTGTACCTATTTTGGAAGAAGTAGTAAAAGCATCTAGACCTTTGTTAATTGTAGCTGAATCAGTG
GAAAATGAAGTTTTAGGGGTTTTGGTAGCTAATAAATTAAGAGGAACTTTTAATGTAGTTGTAACTAATGCTCCTGGTTTTG
GTGATAATCAAAAAGAAATGTTAAAAGATATTGCAGTACTTACAAAAGCTAATTTTGTTTTTAAAGATCTTAATATGAAATT
AGCAGATTTAAAAATAGATGATTTAGGAAATATCAATAAAGTTATTATTAAAAAAGATAATACTACTTTGATAAGTAATTCT
AAAAGTCCTGAATTAGAAAAACGTATTCAAGTATTAAAAACCCAAATTAAAAATTCTACTTCTGATTATGAAACTAAAAATT
TGCAAGAAAGATTAGCTAAATTATCAGGAGGAGTTGCCTTAATTAAAGTTGGGGCTGCAACTGATACTGAATTAAAAGATAA
AAAATTACGTATTGAAGATGCTCTTAATGCTACTAAAGCCGCTATTACTGAAGGAATTGTAGTTGGTGGTGGAAAAGCTTTA
GTTGAGGTTTATCAAGAATTAAAAGATACTTTATTATCTGATAAGAAAGAAGTACAACAAGGAATTGATGTAGTAGTACAAA
GTCTTTTAGTGCCTACTTATCAAATTGCTTATAATGCAGGATTTTCAGGTGAAGATGTAGTAAAACAACAGCTTTTACAACC
CTTGAATTTTGGTTTTAATGCTAAAGAAGGTAAGTATGTTTGTCTCTTAAAAGAAGGTATAATTGATCCTACTAAAGTAACT
CGTCAAACTATTCTTAATGCTGCTTCTATCTCTGCTTTGATGATTACAACTGAGGCTGCTGTTGTAAGTTTGAAAGAAAATA
AAGATAATAACTTTGATTTAGGGACACAAGAATAATTTTTGTAACTAATAAAGCTTTATTTTTTTAATTATTATCTCTCATT
TTTTCTTTTTTCGTGTTAAAATAATAATAGGTTTTGATTGTCTTTTAACTCTCTGTTAGAAAACAACTCAAACCATATGATT
ATATAATACAAGAAAGGAGAACAAACAATGCAAAATCAAAAAAATCAAAAATATTTAGTTTCTAAAGTTATAGTTTTATTTG
CTGCTGTTTTTTTAATGTTTGTTGGCGTTCAAGTTTTTGCTGCTGATGCTGCTACCAATTTAGGTTCATTACAAGCACCTAA
AC
>Ca P mali AP 3516-1A1 2330
ATGGCAAAAGAAATTATTTACAATAAAGAAGCAAGAAAAGAACTTCTTAAAGGAGTAGATATTTTATCAAATACTGTTAAAGTTACTTTAGGTCCTAAAGGACGTAATGTTATTTTAGAAAAAAATTACGAATCTCCTTTAATCGTTAATGATGGAGTTTCTATTGCTAAAGAAATAGAATTAAAAGATCCTTTTCAAAATATGGGAGCTAAATTATTATATGAAGTTGCTTCTAAAACAAATGATAATGCAGGAGATGGAACCACAACTGCTACTATTTTAGCTCAAAAAATGATTCATAGAGGTTTTAAAGCAATAGATTTAGGGGCTAATCCTGTTTTAGTAAAAGAAGGAATAGAAAAAGCAACAAAAAAAGTTATATCAAAACTTTTAGAAAAATCAAAACCAGTAATAACACAAGAAGATATAGAAAATGTAGCTTCTATTTCATCTGGAAGTAAAGAAATTGGAAAAATAATTGCTTTAGCAATGCAAAAAGTAACAAAAAATGGTGTTATTAACGTTGATGAATCTAAAGGATTTGAAACCAAATTAGAAGTAGTTGAAGGTATGCAATATGATAAAGGTTACGCTTCACCTTATTTTGTTAACAATAGGGAAACTATGTCAGTCGATTTAGAACAACCTTTAGTTTTAGTAACAGACCATAAAATAAACAATATTCAAGAAATTTTACATTTATTAGAAGAAGTAGTAAAACAAGGTAAGTCATTATTAATAATTGCTGATTCTGTTGAAAATGAAGTTACCAGTATTTTAGTTATCAACAAAATGAAAGGAACATTTAATATAGTTGTTACTAATGCGCCTGGTTTTGGTGATAATCAAAAAGAAAATTTACAAGATATTGCTATTTTAACTCAAGCTAAATTTATTTCTAAAGATTTAAATATGAATCTAAAAGATATAAAAATGAAAGATTTAGGTAATGTTCATAAAGCATTAATTAAAAAAGACAACACTGTATTAGTTGGAGCTCAAAAAACTTCCGCTTTAAAAGAAAGAATTAAAGAAATAGAAATCCAATGTGCTAATGCTGATAACGAATTTGAAAAAAATAACTTAAAAGAAAGATTAGCTAAATTATCAGGAGGAGTCGCTTTAATTAAAGTTGGAGCAGCTACTGAAACAGAATTAAAAGAAAAAAAATTAAGAATTGAAGATGCTTTAAATGCTACCAAAGCAGCTATAACTGAAGGAATTGTTGTAGGTGGAGGTAAAGCTTTAATAGAAATTTATAAAGAATTAAACGTTAACTTAACTGATTCTAATCCAGATATACAAAAAGGGATTAATGTAGTTATTGAAAGTCTTTTAGCACCAACATATCAAATTGCAGAAAATGCAGGTTTTGATGGTGATCACGTAATTCGTAAACAATTATCAGAACCAGAAAATTTTGGATTTGATGCCAAAGAAGGTATTTATACTAATTTATTAAAAAAAGGTATTATTGATCCAACCAAAGTTGCTCGTCAAGCAGTTATAAATGCAGCTTCTATTGCTTCGTTAATAATAACTACTGAAGCAGCAGTAGTAACAATAAAAGAAAAC---AATAATAAAGAAAATTCTATGATGATGCCAGAATAA
>Ca P solani NA18-199 2147
ATGAGTAAACAAATATTTTACGGCAAGGACGCAAGAAAAGCTTTGTTGCAAGGAGTTGATGCGATTGCCAACACTGTTAAAGTGACTTTAGGACCGAAAGGACGAAACGTTATTTTAGAAAAGCCTTATGAAAGTCCTGCGATTGTCAACGATGGCGTGTCAATTGCAAAAGAAATCGAATTAAAAAATCCTTACCAAAATATGGGAGCTAAATTAGTTTATGAAGTGGCAGCCAAAACTAACGATCGAGCAGGAGATGGTACTACGACAGCAACAGTATTAGCGCAAAGTATGATTCATCGTGGTTTTAAAGCGATTGACTCAGGAGCAAATCCGATGCTAGTTAAAGAAGGGATCGAACTTGCTGCTCAAACAGTTGCACAAAAACTTTTAGCCAAATCCAAAAAAGTAGAAGGTCAAGAAGATATTCAAAATGTAGCCGCTATTTCTGCCGGTAGTGGAGAAATTGGTAAAATTATTGCTCAAGCGATGGAAAAAGTGGGCAAAAACGGCGTGATTAATGTCGATGAGTCCAAAAGTTTTGAAACCAATTTAGAAGTGGTACAAGGTTTGGAGTATGATAAAGGTTATGCTTCACCTTATTTTGTCTCCGACAGAGAAAGTATGACAATTGAATTAAATCAACCTTTAGTTTTAATAACTGATCATAAAATTAGCACGATCCAAGAAATTTTACCTCTTTTAGAAGGAGTGGTCAAAGAATCAAAAACTTTATTGATCATCGCTGAAGCAGTTGAAAACGAAGTTTTGGGAGTCTTAGTTGCTAATAAATTGAGAGGAACTTTTAATGTTGTAGTCACCAATGCCCCTGGTTTTGGCGATAACCAAAAAGAAATTTTACAAGATATCGCGATTTTAACGCAAGGAACTTTCATTTCCAAAGACCTTAATATGAAATTAACCAATGTTAAAACAAGCGATTTAGGCAACATTAACAAAGTTATTATCAAAAAAGATAACACTACTTTAGTAGGGGCTGCAACAAGTCAGGCTTTAGAACAACGCATTGCTTTGTTACAAACACAAATCAAAAATTCAACCGTTGATTATGAGACTAAAACCTTACAAGAAAGACTAGCCAAATTAACAGGCGGAATTGCTTTGATCAAGGTAGGAGCTACAACTGATACTGAATTAAAAGACAAAAAATTACGTTTAGAAGATGCTTTAAACGCTACTAAAGCGGCTATTACCGAAGGAACAGTTGTAGGCGGCGGTAAGGCATTAGTCGAAGTTTATCAAGAATTAAAAGACACTTTAGCTAGTGATAATAAAGAGGTACAAAAAGGGATTAATGTCGTTGTTGAAAGTCTTTTAACTCCGACTTATCAAATCGCTGAAAATGCTGGCTTTGATGGTGATCATATTGTTAGACAACAATTAAACCAAAAATTGAATTTTGGTTTTAATGCTAAAAGTGGTCAATACGTTGATTTATCGCAAGCAGGCATTATTGACCCTACTAAAGTCACTCGTCAAGCTATCTTAAATGCTGCTTCGATTTCGGCTTTGATGATTACGACCGAAGCTGCTGTTGTTAGTTTAAAAGACGATAAACAAAGTGATATGGGTATGTCAGAATAA
>Ca P prunorum ESFY 2813-1C1 1749
ATGGCAAAAGAAATTATTTATAACAAAGAAGCAAGAAAAGAACTTCTTAAAGGAGTAGATATTTTATCAAATACTGTTAAGGTTACTTTAGGACCTAAAGGACGTAATGTTATTTTAGAAAAAAATTATGAATCTCCTTTAATAGTTAATGATGGAGTTTCTATCGCTAAAGAAATAGAATTAAAAGATCCTTTTCAAAATATGGGAGCTAAATTATTATATGAAGTCGCTTCTAAGACAAACGATAACGCAGGAGATGGAACTACAACTGCAACTCTTTTAGCTCAAAAAATGATTCATCGTGGTTTTAAAGCAATAGATTTAGGTGCTAATCCTGTTTTAGTAAAAGAAGGAATAGAAAAAGCAACAAAACAAGTTATAGCAAAACTTTTAGAAAAATCAAAACCAGTAATAACGCAAGAAGATATTGAAAATGTAGCTTCTATTTCATCTGGAAGTAAAGAAATTGGAAAAATCATTGCTTTAGCAATGCAAAAAGTAACAAAAAATGGTGTTATTAATGTTGATGAATCTAAAGGTTTTGAAACCAAATTAGAAGTAGTTGAAGGTATGCAATATGATAAAGGTTACGCTTCACCTTATTTTGTTAATAACAGAGAAACTATGTCAGTTGAATTAGAACATCCTTTAATTTTAGTAACAGATCATAAAATAAATAATATTCAAGAAATTTTACATTTATTAGAAGAAGTAGTTAAACAAGGTAAATCATTATTAATAATTGCTGATTCTGTAGAAAATGAAGTTACAAGTATTTTAGTTATCAATAAAATGAAAGGAACATTTAATATAGTTGTTACTAATGCACCTGGTTTTGGAGATAATCAAAAAGAAAATTTACAAGATATTGCTATTTTAACTCAAGCTAAATTTATTTCTAAAGATTTAAATATGAATCTAAAAGATATAAAAATGAAAGATTTAGGTAGTGTTCATAAAGCATTAATTAAAAAAGATAACACTGTTTTAGTTGGGGCTCAAAAAACTTCTGCTTTAAAAGAAAGAATTAAAGAAATTGAAATCCAATGCTTTAATACTGATAACGAATTTGAAAAAAACAATTTAAAAGAAAGATTAGCTAAATTATCAGGAGGAGTAGCTTTAATTAAAGTTGGTGCAGCTACTGAAACAGAATTAAAAGAAAAAAAATTAAGAATTGAAGATGCTTTAAACGCTACTAAAGCAGCTATAACTGAAGGAATTGTTGTAGGTGGTGGTAAGGCTTTAATAGAAATTTATAAAGAATTAAATGTTAAATTAACTGATTCTAATCCGGATATACAAAAAGGAATTAATGTGGTTATCGAAAGTCTTTTAGCACCAACTTATCAAATTGCAGAAAATGCAGGTTTCGATGGTGATCATGTAATTCGTAAACAATTATCTGAACAAGAAAATTTTGGATTTGACGCTAAAGAAGGCATTTATACTAATTTATTAAAAAAAGGTATTATTGATCCAACTAAAGTTGCTCGTCAAGCAGTTATAAATGCAGCTTCTATTGCATCACTAATAATAACTACAGAAGCAGCAGTAGTAACAATAAAAGAAAAT---AATAATAAAGAAAATTCTATGATGATGCCAGAATAA
>Ca P pyri PD 1847-2C1 1876
ATGGCAAAAGAAATTATTTACAATAAAGAAGCAAGAAAAGAACTTCTTAAAGGAGTAGATATTTTATCAAATACTGTTAAAGTTACTTTAGGACCTAAAGGACGTAACGTTATTCTAGAAAAAAATTATGAATCTCCTTTGATCGTTAATGATGGAGTTTCTATTGCTAAAGAAATAGAATTAAAAGATTCTTTTCAAAACATGGGGGCTAAATTATTATATGAAGTTGCTTCTAAAACAAATGATAATGCAGGAGATGGAACTACAACTGCTACTCTTTTAGCTCAAAAAATGATTCATCGTGGTTTCAAAGCAATAGATTTAGGTGCTAATCCTGTTTTAGTAAAAGAAGGAATAGAAAAAGCGACAAAACAAGTTATAGCAAAACTTTTAGAAAAATCAAAACCAGTAATAACACAAGAAGATATCGAAAATGTAGCTTCTATTTCTTCTGGAAGTAAAGAAATTGGAAAAATAATTGCTTTAGCAATGCAAAAAGTAACCAAAAATGGTGTTATTAATGTTGACGAATCAAAAGGATTTGAAACTAAATTAGAAGTAGTTGAAGGTATGCAATATGACAAAGGTTATGCTTCGCCTTATTTTGTTAATAATAGAGAAACTATGTCAGTTGAATTAGAACAACCTTTAGTTTTAGTAACAGATCATAAAATAAATAATATTCAAGAAATTTTACATTTATTAGAAGAAGTAGTGAAACAAGGTAAGTCATTATTAATAATTGCTGATTCTGTAGAAAATGAAGTTACTAGTATTTTAGTTATCAACAAAATGAAAGGGACATTTAATATAGTTGTTACTAATGCGCCTGGTTTTGGAGATAATCAAAAAGAAAATTTACAAGATATTGCTATTTTAACTCAAGCTAAATTTATTTCTAAAGATTTAAATATGAATCTAAAAGATATAAAAATAAAAGATTTAGGTAATGTTCATAAAGCATTAATTAAAAAAGATAACACTGTTTTAGTTGGAGCTCACAAAACTTCTGCTTTAAAAGAAAGAATTAAAGAAATCGAAATCCAATGTGCTAATAATGATAACGAATTTGAAAAAAATAACTTAAAAGAAAGATTAGCTAAATTATCGGGAGGAGTCGCTTTAATTAAAGTTGGAGCAGCTACTGAAACAGAATTAAAAGAAAAAAAATTAAGAATTGAAGATGCTTTAAATGCTACTAAAGCAGCTATAACTGAAGGAATCGTTGTAGGTGGTGGTAAAGCTTTAATAGAAATTTATAAAGAATTAAATGTTAAATTAACCGATTCTAATCCAGATATACAAAAAGGGATTAATGTAGTTATTGAAAGTCTTTTAGCACCAACATATCAAATTGCAGAAAATGCAGGTTTTGATGGTGATCATGTAATTCGTAAACAGTTATCTGAAGAAGAAAATTTTGGATTTGATGCTAAAGAAGGTATTTATACTAATTTATTAAAAAAAGGTATTATTGATCCAACTAAAGTTGCTCGTCAAGCAGTTCTAAATGCAGCCTCTATTGCATCATTAATAATAACTACTGAAGCAGCAGTAGTGACAATAAAAGAAAACGATAATAATAAAGAAAATTCTATGATGATGCCAGAATAA
>Ca P pyri PYLR 1847-4C3 1972
ATGGCAAAAGAAATTATTTACAATAAAGAAGCAAGAAAAGAACTTCTTAAAGGAGTAGATATTTTATCAAATACTGTTAAAGTTACTTTAGGACCTAAAGGACGTAACGTTATTCTAGAAAAAAATTATGAATCTCCTTTGATCGTTAATGATGGAGTTTCTATTGCTAAAGAAATAGAATTAAAAGATTCTTTTCAAAACATGGGGGCTAAATTATTATATGAAGTTGCTTCTAAAACAAATGATAATGCAGGAGATGGAACTACAACTGCTACTCTTTTAGCTCAAAAAATGATTCATCGTGGTTTCAAAGCAATAGATTTAGGTGCTAATCCTGTTTTAGTAAAAGAAGGAATAGAAAAAGCGACAAAACAAGTTATAGCAAAACTTTTAGAAAAATCAAAACCAGTAATAACACAAGAAGATATCGAAAATGTAGCTTCTATTTCTTCTGGAAGTAAAGAAATTGGAAAAATAATTGCTTTAGCAATGCAAAAAGTAACCAAAAATGGTGTTATTAATGTTGACGAATCAAAAGGATTTGAAACTAAATTAGAAGTAGTTGAAGGTATGCAATATGACAAAGGTTATGCTTCGCCTTATTTTGTTAATAATAGAGAAACTATGTCAGTTGAATTAGAACAACCTTTAGTTTTAGTAACAGATCATAAAATAAATAATATTCAAGAAATTTTACATTTATTAGAAGAAGTAGTGAAACAAGGTAAGTCATTATTAATAATTGCTGATTCTGTAGAAAATGAAGTTACTAGTATTTTAGTTATCAACAAAATGAAAGGGACATTTAATATAGTTGTTACTAATGCGCCTGGTTTTGGAGATAATCAAAAAGAAAATTTACAAGATATTGCTATTTTAACTCAAGCTAAATTTATTTCTAAAGATTTAAATATGAATCTAAAAGATATAAAAATAAAAGATTTAGGTAATGTTCATAAAGCATTAATTAAAAAAGATAACACTGTTTTAGTTGGAGCTCACAAAACTTCTGCTTTAAAAGAAAGAATTAAAGAAATCGAAATCCAATGTGCTAATAATGATAACGAATTTGAAAAAAATAACTTAAAAGAAAGATTAGCTAAATTATCGGGAGGAGTCGCTTTAATTAAAGTTGGAGCAGCTACTGAAACAGAATTAAAAGAAAAAAAATTAAGAATTGAAGATGCTTTAAATGCTACTAAAGCAGCTATAACTGAAGGAATCGTTGTAGGTGGTGGTAAAGCTTTAATAGAAATTTATAAAGAATTAAATGTTAAATTAACCGATTCTAATCCAGATATACAAAAAGGGATTAATGTAGTTATTGAAAGTCTTTTAGCACCAACATATCAAATTGCAGAAAATGCAGGTTTTGATGGTGATCATGTAATTCGTAAACAGTTATCTGAAGAAGAAAATTTTGGATTTGATGCTAAAGAAGGTATTTATACTAATTTATTAAAAAAAGGTATTATTGATCCAACTAAAGTTGCTCGTCAAGCAGTTCTAAATGCAGCCTCTATTGCATCATTAATAATAACTACTGAAGCAGCAGTAGTGACAATAAAAGAAAACGATAATAATAAAGAAAATTCTATGATGATGCCAGAATAA
>Sb41 (Mexico) 2200
GCAAAGTTACTTTAGGAGAAAAAGATTATTTAATTGTTGCTGTAAAAGATATTTTGGCACAAATTAAATAAGATAATATAGATAAGATAAATAATTATAAACTAAGTATTAATAAATGAAAAGACAATATTTTAAACTTTTTTAAAATTATAAATCATAAAATTATAAATATTAATTAAATATCAATAAATCAATAAATAAAGATATAATAAGATATAATAATCAATAATCAAAATATTTAAGGAGTAATAAAATGAGTAAAAAAATACTTTATGGCAAAGAAGCAAGAAAAGCTTTATTACAAGGAGTAGATGAAATTGCAAATACTGTTAAAGTGACTTTAGGACCTAAAGGACGTAATGTTATTTTAGAAAAAGCCTATGATTCACCTGCTATTGTAAATGATGGTGTTTCTATTGCTAAAGAAATTGAATTAAAAAATCCTTATCAAAATATGGGAGCAAAGTTAGTATATGAAGTAGCTTCCAAAACTAACGATAAAGCAGGAGATGGAACAACTACAGCAACTGTTTTGGCACAAAGTATGATTCATCGTGGGTTTGATGCAATTGATGCAGGAGCTAATCCTGTTTTAGTAAAAGAAGGAATTGAGTTAGCTGCATTAACAGTTGCCAAAAAACTTTTAGTTAAATCTAAAAAAGTAGACGCCCAAGAAGATATTCAAAATGTGGCTGCTGTTTCATCAGGTAGTCAAGAAATTGGTAAAATCATTGCCCAAGCGATGCAAAAAGTAGGAAAAGATGGAGTTATTAATGTTGATGAATCCAAAGGTTTTGAAACAGAATTAGAAGTTGTTGAAGGATTGCAGTACGATAAAGGATATGCTTCTCCTTATTTTGTCTCTGATAGAGAAAGTATGACAGTACAGTTAGAAAATGCGTTAGTTTTAGTAACTGATCATAAAATTAGTACTGTGCAAGAAATTGTACCTATTTTGGAAGAAGTAGTAAAAGCATCTAGACCTTTATTAATTGTAGCTGAAGCTGTGGAAAATGAAGTTTTAGGGGTTTTGGTAGCTAATAAATTAAGAGGAACTTTTAATGTAGTTGTAACTAATGCTCCTGGTTTTGGTGATAATCAAAAAGAAATGTTACAAGATATTGCAGTACTTACAAAAGCTAATTTTGTTTCTAAAGAACTTAATATGAAATTAGCAGATTTAAAAATGGATGATTTAGGAAACATCAATAAAGCTATTATTAAAAAAGATAATACTACTTTGATAAGTAATTCTAAAAGTCCTGAATTAGAAAAACGTATTCAAGTATTAAAAACTCAAATTAAAAATGCTACTTCTGATTATGAAACTAAAAATTTGCAAGAAAGATTAGCTAAATTATCAGGAGGAGTTGCCTTAATTAAAGTTGGGGCTGCAACTGATACTGAATTAAAAGATAAAAAATTACGTATTGAAGATGCTCTTAATGCTACTAAAGCTGCTATTACTGAAGGAATTGTAGTTGGTGGTGGAAAAGCTTTAGTTGAGGTTTATCAAGAATTAAAAGATACTTTGGTATCTGATAATAAAGAAGTACAACAAGGAATTGATGTAGTAGTACAAAGTCTTTTAGTACCTACTTATCAAATTGCTTATAATGCAGGATTTTCAGGTAAAGATGTGGTAAAACAACAACTTTTACAACCCTTAAATTTTGGGTTTAATGCTAAAGAAGGTAAGTATGTTTGTCTCTTAAAAGAAGGTATAATTGACCCTACTAAAGTAACTCGTCAAGCTGTTCTTAATGCTGCTTCTATCTCTGCTTTGATGATTACAACTGAGGCTGCTGTGGTAAGTTTGAAAGAAAATAAAGATAATAACTTTGATTTAGGAACACAAGAATAATTTTTTTATAACTAATAAAGCTTTATTTTTTTAATTATTATCTCCCATTTTTCCTTTTTTCATGTTAAAATAATAGTAGGTTTTGATTGTCTTTTAACTCTTTGTTAGAAAACAACTCAAACCATATAATTATATAACGCAAGAAAGGAGAACAAACAATGCAAAATCAAAAAACTCAAAAATCTTTAGTTGCTAAAGTTTTAGTTTTATTTGCTGCTGTTGCTTTAATGTTTGTTGGCGTTCAAGTTTTTGCTGATGATAAACTAGATTTAAGCACTTTAGAATGTAAAGACGCTCTTGAACTTACTGCTGCTGATGCTGCTGATGCAGAAAAAG>Sb7 (Mexico) 1258
TATTAATTAAATATCAATAAATCAATAAATAAAGATATAATAAGATATAATAATCAATAATCAAAATATTTAAGGAGTAATAAAATGAGTAAAAAAATACTTTATGGCAAAGAAGCAAGAAAAGCTTTATTACAAGGAGTAGATGAAATTGCAAATACTGTTAAAGTGACTTTAGGACCTAAAGGACGTAATGTTATTTTAGAAAAAGCCTATGATTCACCTGCTATTGTAAATGATGGTGTTTCTATTGCTAAAGAAATTGAATTAAAAAATCCTTATCAAAATATGGGAGCAAAGTTAGTATATGAAGTAGCTTCCAAAACTAACGATAAAGCAGGAGATGGAACAACTACAGCAACTGTTTTGGCACAAAGTATGATTCATCGTGGGTTTGATGCAATTGATGCAGGAGCTAATCCTGTTTTAGTAAAAGAAGGAATTGAGTTAGCTGCATTAACAGTTGCCAAAAAACTTTTAGTTAAATCTAAAAAAGTAGACGCCCAAGAAGATATTCAAAATGTGGCTGCTGTTTCATCAGGTAGTCAAGAAATTGGTAAAATCATTGCCCAAGCGATGCAAAAAGTAGGAAAAGATGGAGTTATTAATGTTGATGAATCCAAAGGTTTTGAAACAGAATTAGAAGTTGTTGAAGGATTGCAGTACGATAAAGGATATGCTTCTCCTTATTTTGTCTCTGATAGAGAAAGTATGACAGTACAGTTAGAAAATGCGTTAGTTTTAGTAACTGATCATAAAATTAGTACTGTGCAAGAAATTGTACCTATTTTGGAAGAAGTAGTAAAAGCATCTAGACCTTTATTAATTGTAGCTGAAGCTGTGGAAAATGAAGTTTTAGGGGTTTTGGTAGCTAATAAATTAAGAGGAACTTTTAATGTAGTTGTAACTAATGCTCCTGGTTTTGGTGATAATCAAAAAGAAATGTTACAAGATATTGCAGTACTTACAAAAGCTAATTTTGTTTCTAAAGAACTTAATATGAAATTAGCAGATTTAAAAATGGATGATTTAGGAAACATCAATAAAGCTATTATTAAAAAAGATAATACTACTTTGATAAGTAATTCTAAAAGTCCTGAATTAGAAAAACGTATTCAAGTATTAAAAACTCAAATTAAAAATGCTACTTCTGATTATGAAACTAAAAATTTGCAAGAAAGATTAGCTAAATTATCAGGAGGAGTTGCCTTAATTAAAGTTGGGGCTGCAACTGATACTGAATTAAAAGATAAAAAATTAC
