# Supplementary material for: Multilocus sequence typing of diverse phytoplasmas using hybridization probe-based sequence capture provides high resolution strain differentiation
Source: Front Microbiol. 2022 Sep 29;13:959562. doi: 10.3389/fmicb.2022.959562 (PMC9556853; doi:10.3389/fmicb.2022.959562)
Supplement: Supplementary file 3 [file Data_Sheet_1.ZIP › cpn60_clone_seqs.fa]

>BnAY-TW1_cpn60 clone1 
gcaactgttttggcacaaagtatgattcatcgtgggtttgatgcaattgatgcaggagct
aatcctgttttagtaaaagaaggaattgagttagctgcattaacagttgccaaaaaactt
ttagctaaatctaaaaaagtagacgcccaagaagatattcaaaatgtggctgctgtttca
tcaggtagtcaagaaattggtaaaatcattgcccaagcgatgcaaaaagtaggaaaagat
ggagttattaatgttgatgaatccaaaggttttgaaacagaattagaagttgttgaagga
ttgcagtacgataaaggatatgcttctccttattttgtctctgatagagaaagtatgaca
gtacagttagaaaatgcgttagttttagtaactgatcataaaattagtactgtgcaagaa
attgtacctattttggaagaagtagtaaaagcatctagacctttattaattgtagctgaa
gctgtggaaaatgaagttttaggggttttggtagctaataaattaagaggaacttttaat
gtagttgtaact
>BnAY-TW1_cpn60-clone2 
gcaactgttttggcacaaagtatgattcatcgtgggtttgatgcaattgatgcaggagct
aatcctgttttagtaaaagaaggaattgagttagctgcattaacagttgccaaaaaactt
ttagctaaatctaaaaaagtagacgcccaagaagatattcaaaatgtggctgctgtttca
tcaggtagtcaagaaattggtaaaatcattgcccaagcgatgcaaaaagtaggaaaagat
ggagttattaatgttgatgaatccaaaggttttgaaacagaattagaagttgttgaagga
ttgcagtacgataaaggatatgcttctccttattttgtctctgatagagaaagtatgaca
gtacagttagaaaatgcgttagttttagtaactgatcataaaattagtactgtgcaagaa
attgtacctattttggaagaagtagtaaaagcatctagacctttattaattgtagctgaa
gctgtggaaaatgaagttttaggggttttggtagctaataaattaagaggaacttttaat
gtagttgtaact
>BnAY-TW1_cpn60-clone3 
gcaactgttttggcacaaagtatgattcatcgtgggtttgatgcaattgatgcaggagct
aatcctgttttagtaaaagaaggaattgagttagctgcattaacagttgccaaaaaactt
ttagctaaatctaaaaaagtagacgcccaagaagatattcaaaatgtggctgctgtttca
tcaggtagtcaagaaattggtaaaatcattgcccaagcgatgcaaaaagtaggaaaagat
ggagttattaatgttgatgaatccaaaggttttgaaacagaattagaagttgttgaagga
ttgcagtacgataaaggatatgcttctccttattttgtctctgatagagaaagtatgaca
gtacagttagaaaatgcgttagttttagtaactgatcataaaattagtactgtgcaagaa
attgtacctattttggaagaagtagtaaaagcatctagacctttattaattgtagctgaa
gctgtggaaaatgaagttttaggggttttggtagctaataaattaagaggaacttttaat
gtagttgtaact
>BnAY-TW1_cpn60-clone4 
gcaactgttttggcacaaagtatgattcatcgtgggtttgatgcaattgatgcaggagct
aatcctgttttagtaaaagaaggaattgagttagctgcattaacagttgccaaaaaactt
ttagctaaatctaaaaaagtagacgcccaagaagatattcaaaatgtggctgctgtttca
tcaggtagtcaagaaattggtaaaatcattgcccaagcgatgcaaaaagtaggaaaagat
ggagttattaatgttgatgaatccaaaggttttgaaacagaattagaagttgttgaagga
ttgcagtacgataaaggatatgcttctccttattttgtctctgatagagaaagtatgaca
gtacagttagaaaatgcgttagttttagtaactgatcataaaattagtactgtgcaagaa
attgtacctattttggaagaagtagtaaaagcatctagacctttattaattgtagctgaa
gctgtggaaaatgaagttttaggggttttggtagctaataaattaagaggaacttttaat
gtagttgtaact
>BnAY-TW1_cpn60-clone5 
gcaactgttttggcacaaagtatgattcatcgtgggtttgatgcaattgatgcaggagct
aatcccgttttagtaaaagaaggaattgagttagctgcattaacagttgccaaaaaactt
ttagctaaatctaaaaaagtagacgcccaagaagatattcaaaatgtggctgctgtttca
tcaggtagtcaagaaattggtaaaatcattgcccaagcgatgcaaaaagtaggaaaagat
ggagttattaatgttgatgaatccaaaggttttgaaacagaattagaagttgttgaagga
ttgcagtacgataaaggatatgcttctccttattttgtctctgatagagaaagtatgaca
gtacagttagaaaatgcgttagttttagtaactgatcataaaattagtactgtgcaagaa
attgtacctattttggaagaagtagtaaaagcatctagacctttattgattgtagctgaa
gctgtggaaaatgaagttttaggggttttggtagctaataaattaagaggaacttttaat
gtagttgtaact
>BnAY-TW1_cpn60-clone6 
gcaactgttttggcacaaagtatgattcatcgtgggtttgatgcaattgatgcaggagct
aatcctgttttagtaaaagaaggaattgagttagctgcattaacagttgccaaaaaactt
ttagctaaatctaaaaaagtagacgcccaagaagatattcaaaatgtggctgctgtttca
tcaggtagtcaagaaattggtaaaatcattgcccaagcgatgcaaaaagtaggaaaagat
ggagttattaatgttgatgaatccaaaggttttgaaacagaattagaagttgttgaagga
ttgcagtacgataaaggatatgcttctccttattttgtctctgatagagaaagtatgaca
gtacagttagaaaatgcgttagttttagtaactgatcataaaattagtactgtgcaagaa
attgtacctattttggaagaagtagtaaaagcatctagacctttattaattgtagctgaa
gctgtggaaaatgaagttttaggggttttggtagctaataaattaagaggaacttttaat
gtagttgtaact
