# Supplementary material for: Multilocus sequence typing of diverse phytoplasmas using hybridization probe-based sequence capture provides high resolution strain differentiation
Source: Front Microbiol. 2022 Sep 29;13:959562. doi: 10.3389/fmicb.2022.959562 (PMC9556853; doi:10.3389/fmicb.2022.959562)
Supplement: Supplementary file 3 [file Data_Sheet_1.ZIP › nusA_assemblies.fa]

>Ca P mali AP 3516-1A1 nusA 1836
ATTAATTTTATCATCATTTATAAAACGAAATTTATTGTTTTTTATCTATTTATTTTGAAATATTTATATAATCTTTAATTTAATTTTAATGTTTTTATAAATATGTTATAATTATAATATTAAAAAAAAGTTTTTATTTTAATTTTAGGATTTTTTCTTTTGAATTATTATATTATTTTTAGGTTTTAAAATTAGTTTTTTAATTATAATAGTGATTTTAAATCACTATTTTTAATTTAATATTTATTTTTAATATTGTTGATAGCATAAATTAAAAAATTTTATAAAATCAATAATAAAAAATATTTATTTAATTTTTTATTATGTATAATTATTTTTTTTATAAGGTAGGTATAAATTTTGAATAGTAAAGATTTTTTTAATATTATTAGTGATTTTGCTGAAGAAAATGAATTAACTAAGGAACAAATAAAAGATGCTTTTACGAAAGCTCTTATTTATGGTTGTAGAAAAGCACATAAGATTAAATCTTGTAAAGTTGATATTAAAGAAGATCGCAATGAAATAAATTTATATAAGCAATATTATATAATTGATCCAGAAGAACAATATTTAAATAATTACAAAGATTATACTCACATTGATTTAGAAGAAGCAAAAAAAATTAAAAAAAGAGTCAAAGTAGGTCAAATTATTAATATTAAGACTAATCCTAAAGATTTTAACCTTTATGCTGTTAAAGATTTTAAAAATAAATTTAAAGAAGAATTAACTAAACAAAAAAGAGAAAATATTTATGATTATTTTAAAAGTTATGAAGGTAAATTGATTAATGCGAAAGTTATTGGTTCTAATAGTAAATTTTATTATCTAGAATTGGAAAAAGAAATGACTACTTTGTTGCCTAAAAAAGAAACTTTAAATAAAGAAATTTTTGCCGAAGGTGATCGTATTAGAGTTTATATAGTTGAAGTTCAAAAAACTACTAAATTACCACGAATTTTTGTAAGTCAAACTCATATTGGTTTAGTGACTAAAATTTTTGAAGATTGGATTCCTGAAATTAATGATGGTACTTTAAAAATTATGATGATTGCTAGAATTCCAGGCGAAAGAACTAAGATAGGGTTATTTTCTAATAATCCTCAAGTCGATCCGATTGGTTCTTGTATTGGTAAAAACGGTAATCGTATTAAGAGTATTATTAAACTTTTACAAGGAGAAAAAATTGATTTGTTTTTATGGAGCGAAAAAAATGAAGAATTAATTTCTAATTCTTTACAACCAGCTAAAATATTTCAAGTAAATATTAAGAATTTAGAAAATAAAAAAGCTTTGGTAATTGTAGAAGATGATCAACTATCTTTAGCAATTGGTAAATTAGGTAAAAATGTGAAATTAGCTGCTCAAGCTACTAAATGGAATATTGATATTAAAACTTTATCTCAATTAAAAAAAATAAAAACAATGACTTAAAAATATTTATGTTATAGATATGTCATAAAATAAGGTAAATTAATGATAAAAAAAAAACTTATTTTAAGAACTTGTATTGCAAGTCGCTGTATTTTACCAAAAGAAAAATTAATAAGAGTTGTAGTTACAAGAGATAAATTAATTTTTATTGATTTTGATCATATACTTTTAGGTAGGGGAGCTTATTTTGTTTTAACTCTTAAAAATGTTTTATTAATTCAAAAAAAAAAGATTTTAGAAAAAAAACTAAAAACTTATATACCTAAAGAAATTTATCAAAAACTTTTAGAAATGGTTCAAACTATCGAAAATTAATTATTGATTTTAATAAAAAAACATTTTATTTATGAAAGGATAAAGCTTGTGAAAAAAATAATACCTCAATCAAAAAATAAAACC>BnAY-TW1-high nusA 1813
GATACTTGGGTAATGGTAGAAATTTTGAAAGGACTTATCAGCCAAACCCAAAAACCTAATTTCTTATATTTAACTCCTAAAGATATTGTCCAATAGTCAAATTTATTATTTTTATCTCCTTTTTACTCACAAAATTCCTTAAGGAT
GCATAAAAAATTGTTATTTGCCTTGGGAAATGATATAATTATATTATGAGTTATTTTTTTTTCATCAAAAGATAAAAATGGTGCTTGTAACAAATCACTGTTTTTTTATTTTGTATCTGGTTTTAGTTGGTTGCGTTTGTTAATGT
TAAATTCGCCCACATCTAACAAGATGCATTTACTAGGAGGTATCGTTTGATTAGTAAGAATTTTTTTAAACTTTTAGATAAAATCGCTCAAGAAAGAGATTTAGATAAAGACCAAGTTATTGATGCTTTTGCTAAAGGATTGATTT
CTGGTTGCAAAAAAAATCATAAAGTTAAAAGCTGTAAAATTGAGTTAAAAGAAGACAAAAGCGAAATTATTTTATATAAACAATTTTTGGTTGCCGACGAAGCTACTATGAGCACTATTAATTTAAAAGAGTCAACTCCCATTACT
CTTGAAGAAGCCCAACAAATTAAGCCTCATGCCAAAATAGGTCAAGTAATTGATATTAAAGTTGATCCTAAAGATTTTAATCTATACGCTGTCAAAGAACTTAAAAATCAATTCAACGAAGAGCTTACCAAAAAGAAAAGAGAAAG
CATTTATAATTTTTTCAAACAACAAGAAGGCAAATTAATTAGCGCTAAAATTATTTCGGAAAACGATAAATTTTATAATTTGGAATTAGAAAAAGAAATTACTACCTTGCTGCCTAAAAAAGAAATTGCTTCCAATAATGAAATGC
AAGTAGGCGAAAGAATTCAAGTTTTTTTGTCAGAAGTAAGAAAAACTACTAAATGGCCTAAGATTTTTGTCAGTTGTAATCATGTGGGACTTGTAGTTAAAGTGTTAGAAGAAAATATTCCTGAAATCCAAGAAGGCATCGTTAAA
ATTGCAGGGGTTGCCCGCATTTCTGGCGAACGTACCAAAATTGGTTTATTGTCCTGCGACGCTCAAGTAGATGCCATTGGCTCTTGTATTGGCGAAAGAAGTAACCGTATTAAAAATGTTATCAAAATCCTTAAAGACGAAAAAGT
TGATTTATTTGTTTGGAGCGACGATCCCCAAGAACTTATTGCAAATGCCCTCAAACCTGCTTCATGCCTTCAAGTTGTCATCAAAGACGACATTAACAAATACGCTCTTGCAATTGTTCCTGACGACCAATTTTCTTTAGCGATTG
GTAAATTAGGTAAAAATGTTAAATTAGCAGTGGAAGTAACTAAGTGGAATATTGATATCAAAACCTTAGATCAAGCCCAAACAGAAGGATTAATTTAATTGTAATGACTGTTTTGCGAACTTGTATAGTTTCTAAAAAAATTCAAG
ATATCAAAAAAATGATTAGAATAAATAGCACTAAACAAGGAAAAGTAGCTGTTGATTTTAATTTAGCACTTCAAGGAAGAGGAGCATATCTAACTTTAAAACTTGAATATGTTATTTTGTCGCAAAAAAAGAAACTTTTAGATAAA
AAACTCAAAACCAAAGTTCCTGAAGAAATATATCAAACTCTTTTAAAATTGATTGCTTTACAAACTTAGTAAACATTTTTATATTTTATTTATGCATTTTTCCATCTTTGAAATATTTTTTGTTCACTTCACACTTCACATTTTTT
ATTTTTTGCCCAATTTATTTTTTATGTTGCAATCTTTTATTTTCATGCATTAAAAATTATT
>BnAY-TW1-low nusA 1255
ATCAAAAGATAAAAATGGTGCTTGTAACAAATCACTGTTTTTTTATTTTGTATCTGGTTTTAGTTGGTTGCGTTTGTTAATGTTAAATTCGCCCACATCTAACAAGATGCATTTACTAGGAGGTATCGTTTGATTAGTAAGAATTT
TTTTAAACTTTTAGATAAAATCGCTCAAGAAAGAGATTTAGATAAAGACCAAGTTATTGATGCTTTTGCTAAAGGATTGATTTCTGGTTGCAAAAAAAATCATAAAGTTAAAAGCTGTAAAATTGAGTTAAAAGAAGACAAAAGCG
AAATTATTTTATATAAACAATTTTTGGTTGCCGACGAAGCTACTATGAGCACTATTAATTTAAAAGAGTCAACTCCCATTACTCTTGAAGAAGCCCAACAAATTAAGCCTCATGCCAAAATAGGTCAAGTAATTGATATTAAAGTT
GATCCTAAAGATTTTAATCTATACGCTGTCAAAGAACTTAAAAATCAATTCAACGAAGAGCTTACCAAAAAGAAAAGAGAAAGCATTTATAATTTTTTCAAACAACAAGAAGGCAAATTAATTAGCGCTAAAATTATTTCGGAAAA
CGATAAATTTTATAATTTGGAATTAGAAAAAGAAATTACTACCTTGCTGCCTAAAAAAGAAATTGCTTCCAATAATGAAATGCAAGTAGGCGAAAGAATTCAAGTTTTTTTGTCAGAAGTAAGAAAAACTACTAAATGGCCTAAGA
TTTTTGTCAGTTGTAATCATGTGGGACTTGTAGTTAAAGTGTTAGAAGAAAATATTCCTGAAATCCAAGAAGGCATCGTTAAAATTGCAGGGGTTGCCCGCATTTCTGGCGAACGTACCAAAATTGGTTTATTGTCCTGCGACGCT
CAAGTAGATGCCATTGGCTCTTGTATTGGCGAAAGAAGTAACCGTATTAAAAATGTTATCAAAATCCTTAAAGACGAAAAAGTTGATTTATTTGTTTGGAGCGACGATCCCCAAGAACTTATTGCAAATGCCCTCAAACCTGCTTC
ATGCCTTCAAGTTGTCATCAAAGACGACATTAACAAATACGCTCTTGCAATTGTTCCTGACGACCAATTTTCTTTAGCGATTGGTAAATTAGGTAAAAATGTTAAATTAGCAGTGGAAGTAACTAAGTGGAATATTGATATCAAAA
CCTTAGATCAAGCCCAAACAGAAGGATTAATTTAATTGTAATGACTGTTTTGCGAACTTGTATAGTTTCTAAAAAAATTCAAGATAT
>BnAY-TW1-medium nusA 1784
ACAAGATACTTGGGTAATGGTAGAAATTTTGAAAGGACTTATCAGCCAAACCCAAAAACCTAATTTCTTATATTTAACTCCTAAAGATATTGTCCAATAGTCAAATTTATTATTTTTATCTCCTTTTTACTCACAAAATTCCTTAAGGATGCATAAAAAATTGTTATTTGCCTTGGGAAATGATATAATTATATTATGAGTTATTTTTTTTTCATCAAAAGATAAAAATGGTGCTTGTAACAAATCACTGTTTTTTTATTTTGTATCTGGTTTTAGTTGGTTGCGTTTGTTAATGTTAAATTCGCCCACATCTAACAAGATGCATTTACTAGGAGGTATCGTTTGATTAGTAAGAATTTTTTTAAACTTTTAGATAAAATCGCTCAAGAAAGAGATTTAGATAAAGACCAAGTTATTGATGCTTTTGCTAAAGGATTGATTTCTGGTTGCAAAAAAAATCATAAAGTTAAAAGCTGTAAAATTGAGTTAAAAGAAGACAAAAGCGAAATTATTTTATATAAACAATTTTTGGTTGCCGACGAAGCTACTATGAGCACTATTAATTTAAAAGAGTCAACTCCCATTACTCTTGAAGAAGCCCAACAAATTAAGCCTCATGCCAAAATAGGTCAAGTAATTGATATTAAAGTTGATCCTAAAGATTTTAATCTATACGCTGTCAAAGAACTTAAAAATCAATTCAACGAAGAGCTTACCAAAAAGAAAAGAGAAAGCATTTATAATTTTTTCAAACAACAAGAAGGCAAATTAATTAGCGCTAAAATTATTTCGGAAAACGATAAATTTTATAATTTGGAATTAGAAAAAGAAATTACTACCTTGCTGCCTAAAAAAGAAATTGCTTCCAATAATGAAATGCAAGTAGGCGAAAGAATTCAAGTTTTTTTGTCAGAAGTAAGAAAAACTACTAAATGGCCTAAGATTTTTGTCAGTTGTAATCATGTGGGACTTGTAGTTAAAGTGTTAGAAGAAAATATTCCTGAAATCCAAGAAGGCATCGTTAAAATTGCAGGGGTTGCCCGCATTTCTGGCGAACGTACCAAAATTGGTTTATTGTCCTGCGACGCTCAAGTAGATGCCATTGGCTCTTGTATTGGCGAAAGAAGTAACCGTATTAAAAATGTTATCAAAATCCTTAAAGACGAAAAAGTTGATTTATTTGTTTGGAGCGACGATCCCCAAGAACTTATTGCAAATGCCCTCAAACCTGCTTCATGCCTTCAAGTTGTCATCAAAGACGACATTAACAAATACGCTCTTGCAATTGTTCCTGACGACCAATTTTCTTTAGCGATTGGTAAATTAGGTAAAAATGTTAAATTAGCAGTGGAAGTAACTAAGTGGAATATTGATATCAAAACCTTAGATCAAGCCCAAACAGAAGGATTAATTTAATTGTAATGACTGTTTTGCGAACTTGTATAGTTTCTAAAAAAATTCAAGATATCAAAAAAATGATTAGAATAAATAGCACTAAACAAGGAAAAGTAGCTGTTGATTTTAATTTAGCACTTCAAGGAAGAGGAGCATATCTAACTTTAAAACTTGAATATGTTATTTTGTCGCAAAAAAAGAAACTTTTAGATAAAAAACTCAAAACCAAAGTTCCTGAAGAAATATATCAAACTCTTTTAAAATTGATTGCTTTACAAACTTAGTAAACATTTTTATATTTTATTTATGCATTTTTCCATCTTTGAAATATTTTTTGTTCACTTCACACTTCACATTTTTTATTTTTTGCCCAATTTATTTTTTATGTT>BnAY-TW1-vlow nusA 1217
TCGTTTGATTAGTAAGAATTTTTTTAAACTTTTAGATAAAATCGCTCAAGAAAGAGATTTAGATAAAGACCAAGTTATTGATGCTTTTGCTAAAGGATTGATTTCTGGTTGCAAAAAAAATCATAAAGTTAAAAGCTGTAAAATTG
AGTTAAAAGAAGACAAAAGCGAAATTATTTTATATAAACAATTTTTGGTTGCCGACGAAGCTACTATGAGCACTATTAATTTAAAAGAGTCAACTCCCATTACTCTTGAAGAAGCCCAACAAATTAAGCCTCATGCCAAAATAGGT
CAAGTAATTGATATTAAAGTTGATCCTAAAGATTTTAATCTATACGCTGTCAAAGAACTTAAAAATCAATTCAACGAAGAGCTTACCAAAAAGAAAAGAGAAAGCATTTATAATTTTTTCAAACAACAAGAAGGCAAATTAATTAG
CGCTAAAATTATTTCGGAAAACGATAAATTTTATAATTTGGAATTAGAAAAAGAAATTACTACCTTGCTGCCTAAAAAAGAAATTGCTTCCAATAATGAAATGCAAGTAGGCGAAAGAATTCAAGTTTTTTTGTCAGAAGTAAGAA
AAACTACTAAATGGCCTAAGATTTTTGTCAGTTGTAATCATGTGGGACTTGTAGTTAAAGTGTTAGAAGAAAATATTCCTGAAATCCAAGAAGGCATCGTTAAAATTGCAGGGGTTGCCCGCATTTCTGGCGAACGTACCAAAATT
GGTTTATTGTCCTGCGACGCTCAAGTAGATGCCATTGGCTCTTGTATTGGCGAAAGAAGTAACCGTATTAAAAATGTTATCAAAATCCTTAAAGACGAAAAAGTTGATTTATTTGTTTGGAGCGACGATCCCCAAGAACTTATTGC
AAATGCCCTCAAACCTGCTTCATGCCTTCAAGTTGTCATCAAAGACGACATTAACAAATACGCTCTTGCAATTGTTCCTGACGACCAATTTTCTTTAGCGATTGGTAAATTAGGTAAAAATGTTAAATTAGCAGTGGAAGTAACTA
AGTGGAATATTGATATCAAAACCTTAGATCAAGCCCAAACAGAAGGATTAATTTAATTGTAATGACTGTTTTGCGAACTTGTATAGTTTCTAAAAAAATTCAAGATATCAAAAAAATGATTAGAATAAATAGCACTAAACAAGGAA
AAGTAGCTGTTGATTTTAATTTAGCACTTCAAGGAAGAGGAGCATATCT
>Ca P pruni 3194-2A1 nusA 1755
TTTTATTATTTTTTTGTGTGGATATGGCGGAACGGTATACGCGCATGTTTGAGGGACATGTGAGAAATTTTCTCGTGTGAGTTCGAATCTCATTATCCACACCATAACAAAAAAATACAACAAAAATTGCTTTTATTGAAGGTTCG
GCCGAGTAAATGAGTTATTTTTGATAAATAATTCATTTTTTTATGTTTTTTTAATATAATAAATGATACACTATAATTAGTAATAAAATGTTAATTTAGATTATATATAATATTTCTTGTTAAGTGGTTATTTTATATAATCACTT
TTTTAATTTTATTCCTATTTACAAAGGAAAATATTTCAGAAAAGGAGGGTTTTTTTTGAAAAATAAAGAATTTTTAAATAATATAGATCAATTATCGCAAGAATACGAAATAACTCGTGAACAGACTATTCAATCTTTTGAAAAGA
GTTTAGTTTCTGGTTGTAAAAAAAATTACCAAGTTAAAAGTTGTCGTACAGAAATTACTCCAGAATATGATGAAATTTTTTTATATAAACAATATTTAGTAATTGATCCTAACGACGAAGAAACGCTAAACGCTAACGAATATAGT
TGCCTTGATTTAGAGGAGGCGCAAAAATTAAAAGAAGACGCACAAGTAGGAGATATTATCGAAATTGAAGTTGATCCGAAAGATTTTAATTTTTATGCTAGCAAAGATTTTAAAAATAAATTTAACGAAGAATTGATCAAACAAAA
AAGAGAAACCATTTATAATTTTTTTAAAAATTATGAAAACAAATTAATCAGCGGTAAAGTAATAGCGGAAAGCGATCATTTCTACACTTTAGAATTAGAAAAAGAAATAAATACTTTATTATCTAAAAAAGAAACCCTTCTTAATG
ATAATTTTCATATTGGCGAAAGAATTTTAGTTTTTGTCGCAGAAGTTCAAAATACTACTAAAATGCCTAAAGTTTTTGTTAGTAGAGTCCATGTTAATTTTGTTGTTGAATTATTAAAAGAATTTGTTCCAGAAGTGCAAGAGGAC
ATCATTAAAATTATGGGAATAGCGCGTATACCATCAGACAGAATTAAAATAGGCTTAATTTCTACTGATCCTAAAGTAGACCCTATTGGTTCTTGCATCGGCGAAGGCGGAAGTAGAATAAAAAGTGTGGTTAACATTTTAAAGGG
CGAAAAGATTGATTTATTTCAATGGAGTTCTGATCCGATAGAATTGATAACTAACTCTCTTCAACCGGCTCAAATTCTTAAAATCACCGCTATTAACGAAAAAAATAAAACAGCGTCTGTTGTGGTTGCTGACGATCAAGTCTCTT
TAGTAATTGGTAAATTAGGCAAAAACGTTAAATTAGCCGCTCAGGTGACTAAATGGAATATTAACATTCAAACCTTATCCCAACAAGAAAAAGTAGAATGATTTCATCATTATGGTGAAAAAAGCATTCTTACCTAAAGATATTTT
AAGAACTTGCATCGCTAGTCGTCAAAAAAAACCCAAAAAAGAGTTAATTCGTGTAGCGATTTCCAACCAAGGTGTTATTTCTCTTGATTTGGAACAAAAACTAACCGGAAGAGGTGCTTATTTTATTTTAAATAATGAAAATCTTT
TGTTAATTCAACAAAAAAAACTTTTAGACAAAAAATTAAAATCTTTTGTTGATGAAAAGATTTATAAACAACTTTGGGATTTGTTAAATTGATAAGAGAAGAAAAATACTATTTAAAGGAGAACAGAAAAATATGAATTTAGAAAA
AAA
>Ca P pruni 1847-6A1 nusA 1785
ATTATTTTTTTGTGTGGATATGGCGGAACGGTATACGCGCATGTTTGAGGGACATGTGAGAAATTTTCTCGTGTGAGTTCGAATCTCATTATCCACACCATAACAAAAAAATACAACAAAAATTGCTTTTATTGAAGGTTCGGCCG
AGTAAATGAGTTATTTTTGATAAATAATTCATTTTTTTATGTTTTTTTAATATAATAAATGATACACTATAATTAGTAATAAAATGTTAATTTAGATTATATATAATATTTCTTGTTAAGTGGTTATTTTATATAATCACTTTTTT
AATTTTATTCCTATTTACAAAGGAAAATATTTCAGAAAAGGAGGGTTTTTTTTGAAAAATAAAGAATTTTTAAATAATATAGATCAATTATCGCAAGAATACGAAATAACTCGTGAACAGACTATTCAATCTTTTGAAAAGAGTTT
AGTTTCTGGTTGTAAAAAAAATTACCAAGTTAAAAGTTGTCGTACAGAAATTACTCCAGAATATGATGAAATTTTTTTATATAAACAATATTTAGTAATTGATCCTAACGACGAAGAAACGCTAAACGCTAACGAATATAGTTGCC
TTGATTTAGAGGAGGCGCAAAAATTAAAAGAAGACGCACAAGTAGGAGATATTATCGAAATTGAAGTTGATCCGAAAGATTTTAATTTTTATGCTAGCAAAGATTTTAAAAATAAATTTAACGAAGAATTGATCAAACAAAAAAGA
GAAACCATTTATAATTTTTTTAAAAATTATGAAAACAAATTAATCAGCGGTAAAGTAATAGCGGAAAGCGATCATTTCTACACTTTAGAATTAGAAAAAGAAATAAATACTTTATTATCTAAAAAAGAAACCCTTCTTAATGATAA
TTTTCATATTGGCGAAAGAATTTTAGTTTTTGTCGCAGAAGTTCAAAATACTACTAAAATGCCTAAAGTTTTTGTTAGTAGAGTCCATGTTAATTTTGTTGTTGAATTATTAAAAGAATTTGTTCCAGAAGTGCAAGAGGACATCA
TTAAAATTATGGGAATAGCGCGTATACCATCAGACAGAATTAAAATAGGCTTAATTTCTACTGATCCTAAAGTAGACCCTATTGGTTCTTGCATCGGCGAAGGCGGAAGTAGAATAAAAAGTGTGGTTAACATTTTAAAGGGCGAA
AAGATTGATTTATTTCAATGGAGTTCTGATCCGATAGAATTGATAACTAACTCTCTTCAACCGGCTCAAATTCTTAAAATCACCGCTATTAACGAAAAAAATAAAACAGCGTCTGTTGTGGTTGCTGACGATCAAGTCTCTTTAGT
AATTGGTAAATTAGGCAAAAACGTTAAATTAGCCGCTCAGGTGACTAAATGGAATATTAACATTCAAACCTTATCCCAACAAGAAAAAGTAGAATGATTTCATCATTATGGTGAAAAAAGCATTCTTACCTAAAGATATTTTAAGA
ACTTGCATCGCTAGTCGTCAAAAAAAACCCAAAAAAGAGTTAATTCGTGTAGCGATTTCCAACCAAGGTGTTATTTCTCTTGATTTGGAACAAAAACTAACCGGAAGAGGTGCTTATTTTATTTTAAATAATGAAAATCTTTTGTT
AATTCAACAAAAAAAACTTTTAGACAAAAAATTAAAATCTTTTGTTGATGAAAAGATTTATAAACAACTTTGGGATTTGTTAAATTGATAAGAGAAGAAAAATACTATTTAAAGGAGAACAGAAAAATATGAATTTAGAAAAAAAT
CCAAAAGAAGAAAAAGCGACTGATAACGAAACT
>Ca P prunorum ESFY 2813-1C1 nusA 620
AAAAGAAGAATTAACTAAACAAAAAAGGGAAAATATTTATGTTTATTTTAAAAGTTATGAAGGTCAATTG
ATTAATGCCAAAGTTATTGGTTCTAATAGTAAATTTTATTATTTAGAATTAGAAAAAGAAATGACTACTT
TGTTGCCTAAAAAAGAAACTTTTAAAAAAGAAATTTTTTCTGAAGGTGATCGTATTCAAGTTTATATAGT
TGAAGTTCAAAAAACTACTAAATTACCAAGAATTTTTGTAAGTCGAACTCATATTGGTTTAGTAACTAAA
ATTTTTGAAGATTGTATTCCTGAAATTAATGATGGTACTTTAAAAATTATGATGATTGCTAGAATTCCTG
GTGAAAGAACTAAGATAGGATTGTTTTCTAATAATCCTCAAGTTGATCCAATTGGTTCTTGTATTGGTAA
AAATGGCGATCGTATTAAAAGCATTATTAAAGTTTTACAGGGAGAAAAAATTGATTTATTTTTATGGAGC
GAAAAAAATGAAGAATTAATTTCTAATTCTCTACAACCAGCTAAAATATTTCAAGTAAATATTGTTGATT
TAGAAAATAAAGTTGCTTTGGTAATTGTAGAAGATGATCAATTATCTTTAGCAATTGGTA>Ca P pyri PD 1847-2C1 nusA 752
AAAGATTTTAACCTTTATGCTGTTAAAGATTTTAAGAATAAGTTTAAAGAAGAATTAACTAAACAAAAAAGAGAAAATATTTATGATTATTTTAAAAGTTATGAAGGTAAATTGATTAATGCAAAAGTTATTGGTTCTAATAGTAAATTTTATTATTTAGAATTAGAAAAAGAAATGACAACTTTGTTACCAAAAAAAGAAACTTTAAATAAAGAAATTTTTATTGAAGGTGATCGTATTCAAGTTTATATAGTTGAAGTTCAAAAAACTACTAAATTACCAAAAATTTTTGTAAGCCAAACTCATATTGGTTTGGTAACTAAAATTTTTGAAGATTGGATTCCTGAAATTAATGATGGTACTTTAAAAATTATGATGATTGCTAGAATTCCAGGCGAAAGAACTAAAATAGGATTGTTTTCTAATGATCCTCAAGTTGATCCGATTGGTTCTTGTATTGGTAAAAATGGTAATCGTATTAAAAGCATTATTAAACTTTTACAAGGAGAAAAAATTGATTTGTTTTTGTGGAGTGAAAAAAATGAAGAATTAATTTCTAATTCTCTACAACCAGCTAAAATATTTCAAGTAAATATTGTTGATTTAGAAAATAAAGTTGCTTTGGCGATTGTAGAAGATGATCAATTATCTTTAGCAATTGGTAAATTAGGTAAAAATGTTAAATTAGCTGTTCAAGCTACTAAATGGAATATTGATATTAAAACTTTATCTCAATTTAAAAAAATAAAAAC
>Ca P pyri PYLR 1847-4C3 nusA 1125
GAAAAGCTCATCACGTTAAATCTTGTCGAGTTGATATTAAAGAAGATCGTAATGAAATAAATTTATATAAACAATATTATATAATTGATTCAGAAGAAAAAGATTTAAATAATTATAAAGATTATACTCACATTGATTTAGAGGAAGCAAAAA
AATTTAAAAAAAGAGTCAAAGTAGGTCAAATTATTAATATTAAGATTAATCCTAAAGATTTTAACCTTTATGCTGTTAAAGATTTTAAGAATAAGTTTAAAGAAGAATTAACTAAACAAAAAAGAGAAAATATTTATGATTATTTTAAAAGTT
ATGAAGGTAAATTGATTAATGCAAAAGTTATTGGTTCTAATAGTAAATTTTATTATTTAGAATTAGAAAAAGAAATGACAACTTTGTTACCAAAAAAAGAAACTTTAAATAAAGAAATTTTTATTGAAGGTGATCGTATTCAAGTTTATATAG
TTGAAGTTCAAAAAACTACTAAATTACCAAAAATTTTTGTAAGCCAAACTCATATTGGTTTGGTAACTAAAATTTTTGAAGATTGGATTCCTGAAATTAATGATGGTACTTTAAAAATTATGATGATTGCTAGAATTCCAGGCGAAAGAACTA
AAATAGGATTGTTTTCTAATGATCCTCAAGTTGATCCGATTGGTTCTTGTATTGGTAAAAATGGTAATCGTATTAAAAGCATTATTAAACTTTTACAAGGAGAAAAAATTGATTTGTTTTTGTGGAGTGAAAAAAATGAAGAATTAATTTCTA
ATTCTCTACAACCAGCTAAAATATTTCAAGTAAATATTGTTGATTTAGAAAATAAAGTTGCTTTGGCGATTGTAGAAGATGATCAATTATCTTTAGCAATTGGTAAATTAGGTAAAAATGTTAAATTAGCTGTTCAAGCTACTAAATGGAATA
TTGATATTAAAACTTTATCTCAATTTAAAAAAATAAAAACAATAAATTAAAAATATTTATGTTATAAATATTTAATAAAATAAGGTAAATTAATGATAAAACAAAAACTTATTTTAAGAACTTGTATCGCAAGTCGCTGTATTTTGCCAAAAA
AAAATTTAATAAGAGTTGTAGTTACAAAAAATAAATTAATTTTTATTGATTTTG
>Sb41 (Mexico) nusA 1611
CCAATAGTCAAATTTATTATTTTTATCTCCTTTTTACTCACAAAATTCCTTAAGGATGCATAAAAAATTGTTATTTGCC
TTGGGAAATGATATAATTATATTATGAGTTATTTTTTTTCATCAAAAGATAAAAATGGTGCTTGTAACAAATCACTGTT
TTTTTTATTTTGTATCTGGTTTTAGTTGGTTGTGTTTGTTAATGTTAAATTCGCCCACATCTAACAAGATGCATTTACT
AGGAGGTATCGTTTGATTAGTAAGAATTTTTTTAAACTTTTAGATAAAATCGCTCAAGAAAGAGATTTAGATAAAGACC
AAGTTATTGATGCTTTTGCTAAAGGATTGATTTCTGGTTGCAAAAAAAATCATAAAGTTAAAAGCTGTAAAATCCAGTT
AAAAGAAGACAAAAGCGAAATTATTTTATATAAACAATTTTTGGTTGCCGACGAAGCTACTATGAGCACTATTAATTTA
AAAGAGTCAACTCCCATTACTCTTGAAGAAGCCCAACAAATTAAACCTCATGCCAAAATAGGTCAAGTAATTGATATTA
AAGTTGATCCTAAAGATTTTAATCTATACGCTGTCAAAGAACTTAAAAATCAATTCAACGAAGAGCTTACCAAAAAGAA
AAGAGAAAACATTTATAATTTTTTCAAACAACAAGAAGGCAAATTAATTAGCGCTAAAATTATTTCGGAAAACGATAAA
TTTTATAATTTGGAATTAGAAAAAGAAATTACTACCTTGCTGCCTAAAAAAGAAATTGCTTCCAATAATGAAATGCAAG
TAGGCGAAAGAATTCAAGTTTTTTTGTCAGAAGTAAGAAAAACTACTAAATGGCCTAAGATTTTTGTCAGTTGTAATCA
TGTGGGACTTGTAGTTAAAGTGTTAGAAGAAAATATTCCTGAAATCCAAGAAGGCATCGTTAAAATTGCAGGGATTGCC
CGCATTTCTGGCGAACGTACCAAAATTGGTTTATTGTCCTGCGACGCTCAAGTAGATGCCATTGGCTCTTGTATTGGCG
AAAGAAGTAACCGTATTAAAAATGTTATCAAAATCCTTAAAGACGAAAAAGTTGATTTATTTGTTTGGAGCGACGATCC
CCAAGAACTTATTTCAAATGCCCTCAAACCTGCTTCATGCCTTCAAGTTGTCATCAAAGACGACATTAACAAATACGCT
CTTGCAATTGTTCCTGACGACCAATTTTCTTTAGCGATTGGTAAATTAGGTAAAAATGTTAAATTAGCAGTGGAAGTAA
CTAAGTGGAATATTGATATCAAAACCTTAGATCAAGCCCAAACAGAAGGATTAATTTAATTGTAATGACTGTTTTGCGA
ACTTGTATAGTTTCTAAAAAAATTCAAGATATCAAAAAAATGATTAGAATAAATAGCACTAAACAAGGAAAAGTAGCTG
TTGATTTTAATTTAGCACTTCAAGGAAGAGGAGCATATCTAACTTTAAAACTTGAATATGTTATTTTGTCGCAAAAAAA
GAAACTTTTAGATAAAAAACTCAAAACCAAAGTTCCTGAAGAAATATATCAAACTCTTTTAAAATTGATTGCTTTACAA
ACTTAGCAAACATTTTTATATTTTATTTATG
>Sb7 (Mexico) nusA 1189
ATCTAACAAGATGCATTTACTAGGAGGTATCGTTTGATTAGTAAGAATTTTTTTAAACTTTTAGATAAAATCGCTCAAG
AAAGAGATTTAGATAAAGACCAAGTTATTGATGCTTTTGCTAAAGGATTGATTTCTGGTTGCAAAAAAAATCATAAAGT
TAAAAGCTGTAAAATCCAGTTAAAAGAAGACAAAAGCGAAATTATTTTATATAAACAATTTTTGGTTGCCGACGAAGCT
ACTATGAGCACTATTAATTTAAAAGAGTCAACTCCCATTACTCTTGAAGAAGCCCAACAAATTAAACCTCATGCCAAAA
TAGGTCAAGTAATTGATATTAAAGTTGATCCTAAAGATTTTAATCTATACGCTGTCAAAGAACTTAAAAATCAATTCAA
CGAAGAGCTTACCAAAAAGAAAAGAGAAAACATTTATAATTTTTTCAAACAACAAGAAGGCAAATTAATTAGCGCTAAA
ATTATTTCGGAAAACGATAAATTTTATAATTTGGAATTAGAAAAAGAAATTACTACCTTGCTGCCTAAAAAAGAAATTG
CTTCCAATAATGAAATGCAAGTAGGCGAAAGAATTCAAGTTTTTTTGTCAGAAGTAAGAAAAACTACTAAATGGCCTAA
GATTTTTGTCAGTTGTAATCATGTGGGACTTGTAGTTAAAGTGTTAGAAGAAAATATTCCTGAAATCCAAGAAGGCATC
GTTAAAATTGCAGGGATTGCCCGCATTTCTGGCGAACGTACCAAAATTGGTTTATTGTCCTGCGACGCTCAAGTAGATG
CCATTGGCTCTTGTATTGGCGAAAGAAGTAACCGTATTAAAAATGTTATCAAAATCCTTAAAGACGAAAAAGTTGATTT
ATTTGTTTGGAGCGACGATCCCCAAGAACTTATTTCAAATGCCCTCAAACCTGCTTCATGCCTTCAAGTTGTCATCAAA
GACGACATTAACAAATACGCTCTTGCAATTGTTCCTGACGACCAATTTTCTTTAGCGATTGGTAAATTAGGTAAAAATG
TTAAATTAGCAGTGGAAGTAACTAAGTGGAATATTGATATCAAAACCTTAGATCAAGCCCAAACAGAAGGATTAATTTA
ATTGTAATGACTGTTTTGCGAACTTGTATAGTTTCTAAAAAAATTCAAGATATCAAAAAAATGATTAGAATAAATAGCA
CTAA
>BnAY-BR1 (Saskatchewan) nusA 1572
CCAATAGTCAAATTTATTATTTTTATCTCCTTTTTACTCACAAAATTCCTTAAGGATGCATAAAAAATTGTTATTTGCCTTG
GGAAATGATATAATTATATTATGAGTTATTTTTTTTTCATCAAAAGATAAAAATGGTGCTTGTAACAAATCACTGTTTTTTT
ATTTTGTATCTGGTTTTAGTTGGTTGCGTTTGTTAATGTTAAATTCGCCCACATCTAACAAGATGCATTTACTAGGAGGTAT
CGTTTGATTAGTAAGAATTTTTTTAAACTTTTAGATAAAATCGCTCAAGAAAGAGATTTAGATAAAGACCAAGTTATTGATG
CTTTTGCTAAAGGATTGATTTCTGGTTGCAAAAAAAATCATAAAGTTAAAAGCTGTAAAATTGAGTTAAAAGAAGACAAAAG
CGAAATTATTTTATATAAACAATTTTTGGTTGCCGACGAAGCTACTATGAGCACTATTAATTTAAAAGAGTCAACTCCCATT
ACTCTTGAAGAAGCCCAACAAATTAAGCCTCATGCCAAAATAGGTCAAGTAATTGATATTAAAGTTGATCCTAAAGATTTTA
ATCTATACGCTGTCAAAGAACTTAAAAATCAATTCAACGAAGAGCTTACCAAAAAGAAAAGAGAAAGCATTTATAATTTTTT
CAAACAACAAGAAGGCAAATTAATTAGCGCTAAAATTATTTCGGAAAACGATAAATTTTATAATTTGGAATTAGAAAAAGAA
ATTACTACCTTGCTGCCTAAAAAAGAAATTGCTTCCAATAATGAAATGCAAGTAGGCGAAAGAATTCAAGTTTTTTTGTCAG
AAGTAAGAAAAACTACTAAATGGCCTAAGATTTTTGTCAGTTGTAATCATGTGGGACTTGTAGTTAAAGTGTTAGAAGAAAA
TATTCCTGAAATCCAAGAAGGCATCGTTAAAATTGCAGGGGTTGCCCGCATTTCTGGCGAACGTACCAAAATTGGTTTATTG
TCCTGCGACGCTCAAGTAGATGCCATTGGCTCTTGTATTGGCGAAAGAAGTAACCGTATTAAAAATGTTATCAAAATCCTTA
AAGACGAAAAAGTTGATTTATTTGTTTGGAGCGACGATCCCCAAGAACTTATTGCAAATGCCCTCAAACCTGCTTCATGCCT
TCAAGTTGTCATCAAAGACGACATTAACAAATACGCTCTTGCAATTGTTCCTGACGACCAATTTTCTTTAGCGATTGGTAAA
TTAGGTAAAAATGTTAAATTAGCAGTGGAAGTAACTAAGTGGAATATTGATATCAAAACCTTAGATCAAGCCCAAACAGAAG
GATTAATTTAATTGTAATGACTGTTTTGCGAACTTGTATAGTTTCTAAAAAAATTCAAGATATCAAAAAAATGATTAGAATA
AATAGCACTAAACAAGGAAAAGTAGCTGTTGATTTTAATTTAGCACTTCAAGGAAGAGGAGCATATCTAACTTTAAAACTTG
AATATGTTATTTTGTCGCAAAAAAAGAAACTTTTAGATAAAAAACTCAAAACCAAAGTTCCTGAAGAAATATATCAAACTCT
TTTAAAATTGATTG
>Ca P solani NA18-199 nusA 1611
GTTTGCAAGCTAAAAACCAAAATAGAAACTTTTTTCATCTCACTTTAGAAGATTTTAATTGATACAAAAAATAATTTCTACC
CCCTCAAAGAGATAAAAAAAATATCATTTAGAGTTTTTACATGTTATAATAATACTATAAGTTGTTTTTTCAAGATCAAAGT
GGTGCTTGTATGAGTTACTGCTTTTTTCCTTTTTATAACTTGTTTTTAATTTGATATCTTTAATATACCGCTAAAATTTTTA
AAAGGAGGTAATGGTTTGATTAGTAAGAATTTTTTTAAACTATTAGATAAGATAGTACAAGAAAGAGATTTGCCGCGCAAAG
AAGTGATTGAAGCATTTGGCAAAGGATTAATCGCCGGTTGTAAAAAAAATCATCAAGTAAAAAGTTGCCGTGTTCAAATGAG
AGAAAATAAAAGCGAAATTCTTCTATATAAACAATTTATAGTTGCTGATAAAACCAACATTGGCATGATTAATTTAAAAGAA
TTAACCCCGATTGATTTATCAGAGGCACAAACTATTAAACCACAAGCAAAAGTAGGACAAATTATCGAAATTAAAGTCGATC
CAAAAGAATTTAATTTATACGCCATCAAAGAATTTAAAAACCAGTTTAATGAAGAATTAACCAAAAGGAAAAGAGAAAACAT
TTATCATTTTTTTAAAGAACAAGAAGGTAAATTGATTAGTGCTAAAGTTATTTCAGAAAACGAAAGATTTTATAACCTTGAA
TTAGAAAAAGAGATTACTACTTTATTACCCAAAAAAGAAATTTCTGACAACAATGTACCACATATAGGCGAAAGAATTCAAG
TTTTTTTATCAGAAGTTAGAAAAACTAATAAATGGCCTAAAATTTTTGTTAGTTATAATCATGTCGGACTTGTGGTGAAAGT
CTTTGAAGAAAACATCCCCGAAATCCAAGAAGGGATTGTAAAAATTATGGCAATTGCCCGCATTTCGGGCGAAAGAACTAAA
ATTGGCTTAAATTCACAAGATCCTCAAGTTGATGCAATCGGCTCTTGCATTGGTGCAAACAGTAGTCGGATTAAATATATTA
TCAAAATTTTAAAAGGCGAAAAAATTGATTTGTTTAATTGGAGCGAAGACCAAAAAGAATTAATTAGTAACGCCCTAAGACC
GGCTCAATGTGTTAATGTGATTATCAAAAACGAAGTTAATAAATATGCTGTAGCAATTATTCCAGATGATCAATTTTCTTTG
GCAATCGGAAAATTAGGCAAAAACGTAAAATTAGCCGTAGAAGTGACTAAATGGAATATTGATATCAAAACTTTATCTCAAG
CAAAGGAAGAAGGAATCATATAATTACATGAATATTGCAAGAATATGTATAGTTTCTAAAAAAAAACAACACACTAACAATA
TGATTAGAGTTAATGCTACTAAATTAGGCAAAGTAGCAATTGATTTAGACCAAAAACTACAAGGAAGAGGAGCTTATTTGAG
TTTCAATCAAAAATATATTCAATTAGCTCAAAAAAAAAGACTTTTAGATAAAAAACTCAAAACTCGCGTCCCAGAAACAATT
TATTCAGAACTTTTAAAGTTGGTTCGGTCAACAACAATCAAAAAAACAATTTT
>STRAW4 (Quebec) nusA 1649
ATTTAACTCCTAAAGATATTGTCCAATAGCCAAATTTATTATTTTTATCTCCTTTTTACTCACAAAATTCCTTAATGATGCA
TAAAATAATTGTTATTTACTTTGGGTAAATGATATAATTATATTATGAGTTATTTTTTTTCATTAAAAGATAAAAATGGTGC
TTGTAAAAAATCACTGTTTTTTTTTATTTTGTATCTTGTTTAGTTGGTTTCGTTTGTTAATTTTAAATGTTTTCCAAACCTA
ACAAGATGCATTTACTAGGAGGTATCGTTTGATTAGTAAGAATTTTTTTAAACTTTTAGATAAAATCGCTCAAGAAAGAGAT
TTAGATAAAGACCAAGTTATTGGTGCTTTTGCTAAAGGATTGATTTCTGGTTGCAAAAAAAATCATAAAGTTAAAAGTTGTA
AAATCCAGTTAAAAGAAGACAAAAGCGAAATTATTTTATATAAACAATTTTTGGTCGCTGACGAAGCTACTATGAGCACTAT
TAATTTAAAAGAGTCAACTCCCATTACTCTTGAAGAAGCCCAACAAATCAAGCCTCATGCCAAAATAGGTCAAGTAATTGAT
ATTAAAGTTGATCCTAAAGATTTTAATCTATACGCTGTTAAAGAATTTAAAAATCAATTCAACGAAGAACTTACAAAAAAGA
AAAGAGAAAACATTTATAATTTTTTCAAACAACAAGAAGGCAAATTAATTAGTGCTAAAATTATTTCAGAAAACGACAAATT
TTATAATTTGGAATTAGAAAAAGAAATTACTACCTTACTTCCTAAAAAAGAAATTGCTTCTAATAATGAAATGCAAGTAGGC
GAAAGAATTCAAGTTTTTTTGTCAGAGGTAAGAAAAACTACTAAATGGCCTAAGATTTTTGTCAGTTGCAATCATGTGGGAC
TTGTAGTTAAAGTGTTAGAAGAAAATATTCCTGAAATCCAAGAAGGCATTGTTAAAATTGCAGGGGTTGCCCGCATTTCTGG
CGAGCGCACCAAAATTGGTTTATTGTCTTGTGATGCTCAAGTAGATGCCATTGGCTCTTGTATTGGCGAAAGAAGCAATCGT
ATTAAAAATGTTATTAAAATCCTTAAAGGTGAAAAAGTTGATTTATTTGTTTGGAGCGACGATCCCCAAGAACTTATTGCAA
ATGCCCTCAAACCTGCTTCATGCCTTCAAGTTGTTATCAAAGACGACATTAACAAATACGCTCTTGCAATTGTACCTGACGA
TCAATTTTCTTTAGCGATTGGTAAATTAGGTAAAAATGTTAAATTAGCAGTAGAAGTAACTAAGTGGAATATTGATATCAAA
ACCTTAGATCAAGCTCAAATAGAAGGATTAATTTAATTGTAATGACTGTTTTGCGCACTTGTATAGTTTCTAAAAAAATTCA
AGATATCAAAAACATGATTAGAATAAATAGCACTAAACAAGGAAAAGTAGCTGTTGATTTTAATTTAGTACTTCAAGGAAGA
GGAGCATATCTAACTTTAAAACCTGAATATGTTATTTTGTCGCAAAAAAAGAAACTTTTAGATAAAAAACTCAAAACCCAAG
TGCCTGAAGAAATATATCAAACCCTTTTAAAATTAATTGCTTCACAAACTTAGTAAATATTTTTATATTTATCCATTTTTTC
CATCTTTGA
