# Supplementary material for: Multilocus sequence typing of diverse phytoplasmas using hybridization probe-based sequence capture provides high resolution strain differentiation
Source: Front Microbiol. 2022 Sep 29;13:959562. doi: 10.3389/fmicb.2022.959562 (PMC9556853; doi:10.3389/fmicb.2022.959562)
Supplement: Supplementary file 3 [file Data_Sheet_1.ZIP › rp_assemblies.fa]

>BnAY-BR1 (Saskatchewan) rp 1763
GACGTCGTACAAAATAAGGAGTTGTTAATATGCCACGTTCAGTTAAAAAAGGACCTATTGTTGCTAGCCATCTATTAGCAAA
AATAGAAAAACAAAAAAACTTAAAAAACAAAAAAGTGATCCAAACTTGGTCACGCAGTTCTACAATCACACCTATTTTTGTA
GGACACAAAATCGCTGTTTATAACGGACGCGAACACATTCCAGTCTACATTACAGAAAACATGGTAGGACATAAGTTAGGTG
AATTTTCCCCTACACGTACTTACCGCGGACACAACAAAAAAGACAAAAAAATTCAAAAAAAATAAAATAATGGGAAGGAATA
ACTATGGAAACCAAAAACGCCAAAGCGATTGCTAGAAAAGTTTCAATCGCCCCTCGAAAAGCACGTTTAGTTGTTGATTTAA
TTCGAGGAAAAAATATTGCACAAGCTCAAGCCATTTTAACTTTTACCCCTAAAGTAGCTGCTCCCGTTATTTTAAAACTTTT
AAACAGTGCTGTTTCCAATGCTGTTAATAATTTAAAATTAAACCGCGAACAACTTTATGTTAAAGAAGTTTTTGTCAACGAA
GGTTTGCGTTTAAAACGTATGTTTCCAAGAGCTAAAGGTTCTGGTGATATGATTAAAAAAAGAACCAGCCACATTACTTTAG
TAATAACTTCTAGCACAAACTTGCAAACATCAAAGGAGGAAGAACAAAGTGGGTCAAAAAACTAATCCTAACGGCTTAAGAT
TAGGCATTATTAGAACTTGGGAATCTCAATGGTGTGTTAATGATAAAGAAATTCCTAATTTAATTAAAGAAGATTTTTTAAT
TCGTAAACTAATCAATAATTTTACTAAAAAAAGTGCTATCAGTCAAATTGACATTGAACGCCTAAAAGAAAAAAATAAAAAC
CGTATCACTATTTCTGTCCACACCGCTAAACCAGGCGTTATTATTGGAAAAGATGGCGATACACGCAACAAATTAGTTGCCA
AACTCAAAGAACTTACCCAAAAAGACGTTAATCTTAACGTGTTAGAAGTTAAAAACTCTGATAAAATCGCTTTATTAATTGC
TCAAAATATGGCTGAACAACTAGAAAATCGTATGTTTTTCCGCCGTGTTCAAAAAATGGCAATCCAAAAAGCCCTAAAAGCT
GGTGCCAAAGGAGTAAAAACTTTAATTTCTGGTCGTTTGGGTGGTGCTGAAATAGCTCGTAGCGAAGGACATGCCGAAGGCA
GAGTTCCTCTACACACTCTAAGAGCAGACATCGATTACGCTGCTGTTGAAGCTCACACTACTTATGGAGTTTTAGGAATTAA
AGTATGGATTTTCCACGGTGAAGTTTTACCAGGACAAACCATTCTAGACACTAGAAAACCGTTTGCTTCCCAATCTTCTAAC
ACTCCTAACAGACGCCCTCGCAATTTCAAAGGAGGCAACAATAATCATGTTAATGCCAAAAAGAACTAAATATCGTCGTCCT
CACCGCGTTAGTTTTGAAGGAAAATCAAAAGGTAAAAACGTTATTGCCAACGGAAACCACGCTTTGGTTGCCAAAGAAGGTG
CTTTTATCACTAACAAACAAATTGAAGCCGCTCGTATTGCAATGACACGTTACATGAAAAGAACAGGAAAAGTGTGGATCAA
CATTTTCCCACATCTATCCTTAACTAAAAAACCTTTAGAAGTAAGAATGGGTTCTGGTAAAGGTTCTCCTGAAGAATGGGTA
GCTGTGGTAAAAACAGGTAAAGTTTTGTTCGAAGTTAAAGA
>Ca P solani NA18-199 rp 1767
TGGACGTAAATCGCCAATGACTCCTTGGGGTAAAAAAGCTCGCGGTGTTAAAACTCGTGATCGCAAAAAAGCATCTAATGCT
TTAATCATTAGACGTCGTACAAAATAATCGGGAGATACATATGCCACGTTCAATTAAAAAAGGTCCTATTGTCGCTAGTCAT
TTATTGGCGAAAATAGAAAAACAAAAACATTTAAAAAATAAAAAAGTGATTCAAACTTGGTCACGTAGTTCCACAATTACTC
CTGTCTTTGTAGGTCACAAAATCGCTGTTTATAATGGACGCGAACATATTCCTGTCTACATTACAGAAAACATGGTCGGTCA
TAAATTAGGAGAGTTTTCTCCTACCCGCACTTATCGTGGACATAACAAAAAAGACAAAAAAATTCAAAAAAAATAAAATAAT
GGGAAGGAATGACTATGGAAACTAAAAACGCTAAAGCGATTGTTCGTAAAGTTTCAATCGCCCCTCGAAAATCCCGTTTAGT
GATTGACTTAATTAGAGGAAAAAATATCGATCAAGCTCAAGCCATTTTAACTTTTACTCCTAAAGTAGCTGCTCCCGTTATT
TTAAAACTTTTAAATAGTGCTGTTGCAAATGCTTTAAATAATTTAAAATTACAACGTGAACAACTTTTTGTCAAAGAAGTTT
TTGTCAACGAAGGCATACGTTTAAAGCGTATGTTTCCGAGAGCTAAAGGGTCTGGTGATATGATTAAAAAAAGAACTAGTCA
CATCACTTTAGTAGTGGCTGCTAAAAACTTGCAAACATCAAAGGAGGCGAACAGTGGGTCAAAAAACTAATCCTAATGGTTT
AAGATTAGGTATTATTAGAACTTGGGATTCTCAATGGTGTGTCAATGACAAAGAAATACCAGCTTTAATTAAAGAAGAATTT
TTAATTCGCAAAATAATTAATCAATTTGGTAAAAAAAGCGCTATTAGTCAAATTGAAATACAGCGTTTAAAAGAAAAAACCA
AAAATCGGATCACAATTTCAATTCATACCGCCAAACCAGGAATGATTATCGGTAAAGAGGGTGAAACTCGCAATAAAATAGT
AGCGCAATTAAAAACATTAACTGGCAAAGACATTAACTTAAATATTATAGAAGTTAAAATCCCAGATAAAATAGCTTTATTA
GTAGCACAAAATATTGCTGAACAATTAGAAAACCGAATGAAATTTCGTCGTGTTCAAAAAATGGCGATCCAAAGAGCCCTTA
AATCTGGCGCTAAAGGGATTAAAATTTTAATTTCTGGTCGTCTTAATGGCAATGAAATAGCGCGTAGCGAAGGCAATGCTGA
AGGTCGTGTTCCTTTGCACACTTTAAGAGCAGATATTGATTATGCTGCCTACGAAGCACACACCACTTATGGTGTTTTAGGG
ATCAAAGTCTGGATTTTTCACGGTGAAGTTTTATCCGGTCAAACCATCCTAGACACTCGTAAACCTTTTGTTTCGCAAAATA
AATTTGCCAAACACCCTCGTCACTTTAAAGGAGGTAAATAATTATGTTGATGCCAAAACGCACTAAATATCGTCGTCCTCAT
CGTGTAAGTTTCGAAGGCAAAGCTAAGGGGAAAAACATCATTGTTAATGGCAATTATGGCTTAATTGCTAAAGAAGGAGCTT
TTGTTACTAACAAACAAATCGAAGCTGCTCGTATTGCAATGACTCGTTATATGAAAAGAACCGGGAAAGTTTGGATCAATAT
TTTCCCTCATTTATCTTTAACTAAAAAACCTTTGGAAGTAAGAAT
>STRAW4 (Quebec) rp 1801
GGGTCAAAACTCGTGATCGTAAAAAAGCATCTAATACTTTAATTATTAGACGTCGTACAAAATAAGGAGTTGTTAATATGCC
ACGTTCAGTTAAAAAAGGACCTATTGTTGCTAGCCATCTATTAGCAAAAATAGAAAAACAAAAAAACTTAAAAAACAAAAAA
GTGATCCAAACTTGGTCACGCAGTTCTACAATTACACCTATTTTTGTAGGATACAAAATCGCTGTTTATAACGGGCGCGAAC
ACATTCCAGTCTATATTACAGAAAACATGGTAGGACATAAGTTAGGTGAATTTTCCCCTACACGCACTTACCGCGGACACAA
TAAAAAAGACAAAAAAATCCAAAAAAAATAAAATAATGGGAAGGAATAACTATGGAAACCAAAAACGCCAAAGCGATTGCTA
GAAAAGTTTCAATCGCCCCTCGAAAAGCACGTTTAGTTGTTGATTTAATTCGAGGAAAAAATATTGCACAAGCTCAAGCAAT
TTTAACTTTTACCCCTAAAGTAGCTGCTCCCGTTATTTTAAAACTTTTAAACAGTGCTGTTTCCAATGCTGTTAATAATTTA
AAATTAAACCGCGAACAACTTTATGTTAAAGAAGTTTTTGTTAACGAAGGTTTGCGTTTAAAACGTATGTTTCCAAGAGCTA
AAGGTTCTGGTGATATGATTAAAAAAAGAACCAGCCACATTACTTTAGTAATAACTTCTAGCACAAACTTGCAAACATCAAA
GGAGGAAGAACAAAGTGGGTCAAAAAACTAATCCTAACGGCTTAAGATTAGGCATTATTAGAACTTGGGAATCTCAATGGTT
TGTTAATGATAAAGAAATTCCTAATTTAATTAAAGAAGATTTTTTAATTCGTAAACTAATTAATAATTTTGCTAAAAAAAGC
GCTATCAGTCAAATTGACATCGAACGCCTAAAAGAAAAAAATAAAAACAGTATCACTATTTCTGTCCACACCGCTAAACCAG
GCGTTATTATTGGAAAAGACGGCGATACACGCAACAAATTAGTTGCCAAAATAAAAGAGCTTACCCAAAAAGATGTTAATCT
TAACGTTTTAGAAGTTAAAAACTCTGATAAAATCGCTTTATTAATTGCTCAAAATATGGCTGAACAACTAGAAAATCGTATG
TTTTTCCGCCGTGTTCAAAAAATGGCAATCCAAAAAGCCCTAAAAGCAGGTGCTAAAGGAGTAAAAACTTTAATTTCTGGTC
GTTTGGGTGGTGCTGAAATAGCTCGAAGCGAAGGACATGCTGAAGGCAGAGTTCCTCTACACACTCTAAGAGCAGACATCGA
TTACGCTGCTGTTGAAGCTCACACTAATTATGGAGTTTTAGGAATTAAAATATGGATTTTCCACGGTGAAGTTTTACCAGGA
CAAACCATTCTAGACACTAGAAAACCGTTTGCTTCCCAATCTTCTAACAATCCTAATATACGTTCTCGCAATTTAAAAGGAG
GCAACAATAATCATGTTAATGCCAAAAAGAACTAAATATCGTCGTCCTCACCGCGTTAGTTTTGAAGGAAAATCTAAAGGTA
AAAATGTTATTGCCAACGGAAACCACGCTTTGGTTGCCAAAGAAGGTTCTTTTATCACTAACAAACAAATTGAAGCCGCTCG
TATTGCAATGACACGTTACATGAAAAGAACAGGAAAAGTGTGGATCAACATTTTCCCGCATCTATCCTTAACCAAAAAACCT
TTAGAAGTAAGAATGGGTTCTGGTAAAGGTTCTCCTGAAGAATGGGTAGCTGTGGTAAAAACAGGTAAAGTTTTGTTCG
>Ca P mali AP 3516-1A1 rp 1854
ATGGAGGCGGCGAAGGTCGTGCTCCTATTGGTCGTAAATCACCAATGACTCCTTGGGGTAAAAAAGCTCGAGGCGTTAAAACTAGAGATCGTAAAAAGAAATCAAATTGTTTAATTATTAGAAGTCGTAAAAAATAATTAGGAGGAAAAAATATGCCACGTTCAGTTAAAAAAGGACCTTTTTATGACAATCATTTATTAGTTAAAGTTTTAAAACAAAAAGATCTTAAAAATAAAAAAGTTATTAAAACATGGTCAAGAAGATCAACTATTTTGCCACAATTTAGAGGAAACACTTTTGCTGTTTATAATGGACGTGTACACATACCTGTTTATATTAATGAAGATATGGTGGGACATAAATTGGGAGAATTTTCTCCAACACGAACTTATCGTGGACATGATAAAAAAGATAAAAAAATTCAAAAAAAATAGTAGAAAGGAATAAAAAAATGATTTCTAAAGCTATTATAAAAAAAGTATCAATTGCTCCTCGAAAAGCACGTTTAGTAGTTGATTTAATTCGTGGTAAAGAAATTAAAGTAGCTAAAGCTATTTTAATGTTTACTCCTAAATCAGCTTCAAGTATTGTTTTAAAACTTTTAAATAGTGCTGAAGCTAATTTGGCGCAAAATATTAATTTAAAATCTAATGATTTTTATATTTCTGAAGTTTATGTTAATGAAGGAATACGTTTAAAACGTTTGTTTCCGCGAGCTAAAGGTTCAGGTGATATGATTAAAAAAAGAACTAGTCATATTGTTTTAAAATTATCTATGGCAAAAGAAATTAAAGAAGAAATTAAAGAAGAAATTAAAGCTAAAAAAAAGGAGGTTAATATTCATGGGACAAAAATCTAATCCTAATGGTTTAAGATTAGGTATTATTAAAAATTGGGATTCTAAATGGTTTGCAAATTTTAAAAAAACTCCACAATTTATTCATGAAGATTTTTGCATTCGTAATTTTATTAATAAAAATTACTCTAAGGCTTTAATTGCTCAAATTGAAATTGAGCGTAGTAAGAAAAAAGATAAAGAAATTATTAAAATTAATTTACATGTTGCTAAATCTAATATAATTAACGGGAAAGATAATGAATCACTGAAAAAAATTACTAAACAAATAGAACAAATAACAAAAAAAGAAGTATTTTTTAATGTTATAGAAATTAAAAATCCTGATAAAGTAGCTATTTTAGTAGCAAAAACAATGGCTGAACAATTAGAACAGCGTTTTTATTTTAGACGTGTACAAAAAATGGCCATTCAAAAAGTTTTAAAAACAGGAGTTAAAGGTGTTAAAACTTTAATTTCCGGTCGTTTAGGTGGTTTAGAAATGGCCCGTAGTGAAGGTTATTTAGAAGGTAGAGTTCCACTTAATACTTTACGAGCAGATGTTGAGTATGCATTTACAGAAGCTCATACAACTTACGGATCTTTTGGTGTTAAAGTATGGATTTTTCATGGTGATGTTTTACCAGGCGAAACTATTTTAGATACTAGAAAACCTTTTGCTATAAAAAGCAATTATATTTCTAAAAATAATAAAAAAAGCAATAATTATAAAGGTGATAAATAATTATGTTAATGCCTAAGAGAACTAAATACCGTCGTCCTCATCGTTTAAGTTATGAAGGTAAGGTGAAAGGTAAAAATTTAATTGTTAATGGTAATTATGGTTTGATAGCACAAGAGGGTAATTGGATTACTAACAAGCAAATCGAAGCTGCTCGTATCGCTATGACTCGTCATATGAAAAGAACAGGAAAAGTTTGGATTAATATTTTCCCTCATTTATCTTTAACTAGAAAACCTTTGGAAGTACGTATGGGTTCGGGTAAAGGTGCTCCAGA>BnAY-TW1-high rp 1993
AACCCGAACGATCACCCTCATGGCGGTGGTGAAGGTAGAGCTCCTATTGGACGCAAATCACCAATGACACCTTGGGGCAAAAAAGCTCGTGGGGTCAAAACTCGTGACCGTAAAAAAGCATCTAATGCTTTAATTATTAGACGTCG
TACAAAATAAGGAGTTGTTAATATGCCACGTTCAGTTAAAAAAGGACCTATTGTTGCTAGCCATCTATTAGCAAAAATAGAAAAACAAAAAAACTTAAAAAACAAAAAAGTGATCCAAACTTGGTCACGCAGTTCTACAATCACAC
CTATTTTTGTAGGACACAAAATCGCTGTTTATAACGGACGCGAACACATTCCAGTCTACATTACAGAAAACATGGTAGGACATAAGTTAGGTGAATTTTCCCCTACACGTACTTACCGCGGACACAACAAAAAAGACAAAAAAATT
CAAAAAAAATAAAATAATGGGAAGGAATAACTATGGAAACCAAAAACGCCAAAGCGATTGCTAGAAAAGTTTCAATCGCCCCTCGAAAAGCACGTTTAGTTGTTGATTTAATTCGAGGAAAAAATATTGCACAAGCTCAAGCCATT
TTAACTTTTACCCCTAAAGTAGCTGCTCCCGTTATTTTAAAACTTTTAAACAGTGCTGTTTCCAATGCTGTTAATAATTTAAAATTAAACCGCGAACAACTTTATGTTAAAGAAGTTTTTGTCAACGAAGGTTTGCGTTTAAAACG
TATGTTTCCAAGAGCTAAAGGTTCTGGTGATATGATTAAAAAAAGAACCAGCCACATTACTTTAGTAATAACTTCTAGCACAAACTTGCAAACATCAAAGGAGGAAGAACAAAGTGGGTCAAAAAACTAATCCTAACGGCTTAAGA
TTAGGCATTATTAGAACTTGGGAATCTCAATGGTGTGTTAATGATAAAGAAATTCCTAATTTAATTAAAGAAGATTTTTTAATTCGTAAACTAATCAATAATTTTACTAAAAAAAGTGCTATCAGTCAAATTGACATTGAACGCCT
AAAAGAAAAAAATAAAAACCGTATCACTATTTCTGTCCACACCGCTAAACCAGGCGTTATTATTGGAAAAGATGGCGATACACGCAACAAATTAGTTGCCAAACTCAAAGAACTTACCCAAAAAGACGTTAATCTTAACGTGTTAG
AAGTTAAAAACTCTGATAAAATCGCTTTATTAATTGCTCAAAATATGGCTGAACAACTAGAAAATCGTATGTTTTTCCGCCGTGTTCAAAAAATGGCAATCCAAAAAGCCCTAAAAGCTGGTGCCAAAGGAGTAAAAACTTTAATT
TCTGGTCGTTTGGGTGGTGCTGAAATAGCTCGTAGCGAAGGACATGCCGAAGGCAGAGTTCCTCTACACACTCTAAGAGCAGACATCGATTACGCTGCTGTTGAAGCTCACACTACTTATGGAGTTTTAGGAATTAAAGTATGGAT
TTTCCACGGTGAAGTTTTACCAGGACAAACCATTCTAGACACTAGAAAACCGTTTGCTTCCCAATCTTCTAACACTCCTAACAGACGCCCTCGCAATTTCAAAGGAGGCAACAATAATCATGTTAATGCCAAAAAGAACTAAATAT
CGTCGTCCTCACCGCGTTAGTTTTGAAGGAAAATCAAAAGGTAAAAACGTTATTGCCAACGGAAACCACGCTTTGGTTGCCAAAGAAGGTGCTTTTATCACTAACAAACAAATTGAAGCCGCTCGTATTGCAATGACACGTTACAT
GAAAAGAACAGGAAAAGTGTGGATCAACATTTTCCCACATCTATCCTTAACTAAAAAACCTTTAGAAGTAAGAATGGGTTCTGGTAAAGGTTCTCCTGAAGAATGGGTAGCTGTGGTAAAAACAGGTAAAGTTTTGTTCGAAGTTA
AAGACACCACTAATTCTTCCAAAGTAGAAATGGAAGCTTTAAGACTTGCGTCTCACAAACTACCGATTAAAACTAAAATCGTTAAAAAAGGTGCT
>BnAY-TW1-low rp 1628
CTATTAGCAAAAATAGAAAAACAAAAAAACTTAAAAAACAAAAAAGTGATCCAAACTTGGTCACGCAGTTCTACAATCA
CACCTATTTTTGTAGGACACAAAATCGCTGTTTATAACGGACGCGAACACATTCCAGTCTACATTACAGAAAACATGGT
AGGACATAAGTTAGGTGAATTTTCCCCTACACGTACTTACCGCGGACACAACAAAAAAGACAAAAAAATTCAAAAAAAA
TAAAATAATGGGAAGGAATAACTATGGAAACCAAAAACGCCAAAGCGATTGCTAGAAAAGTTTCAATCGCCCCTCGAAA
AGCACGTTTAGTTGTTGATTTAATTCGAGGAAAAAATATTGCACAAGCTCAAGCCATTTTAACTTTTACCCCTAAAGTA
GCTGCTCCCGTTATTTTAAAACTTTTAAACAGTGCTGTTTCCAATGCTGTTAATAATTTAAAATTAAACCGCGAACAAC
TTTATGTTAAAGAAGTTTTTGTCAACGAAGGTTTGCGTTTAAAACGTATGTTTCCAAGAGCTAAAGGTTCTGGTGATAT
GATTAAAAAAAGAACCAGCCACATTACTTTAGTAATAACTTCTAGCACAAACTTGCAAACATCAAAGGAGGAAGAACAA
AGTGGGTCAAAAAACTAATCCTAACGGCTTAAGATTAGGCATTATTAGAACTTGGGAATCTCAATGGTGTGTTAATGAT
AAAGAAATTCCTAATTTAATTAAAGAAGATTTTTTAATTCGTAAACTAATCAATAATTTTACTAAAAAAAGTGCTATCA
GTCAAATTGACATTGAACGCCTAAAAGAAAAAAATAAAAACCGTATCACTATTTCTGTCCACACCGCTAAACCAGGCGT
TATTATTGGAAAAGATGGCGATACACGCAACAAATTAGTTGCCAAACTCAAAGAACTTACCCAAAAAGACGTTAATCTT
AACGTGTTAGAAGTTAAAAACTCTGATAAAATCGCTTTATTAATTGCTCAAAATATGGCTGAACAACTAGAAAATCGTA
TGTTTTTCCGCCGTGTTCAAAAAATGGCAATCCAAAAAGCCCTAAAAGCTGGTGCCAAAGGAGTAAAAACTTTAATTTC
TGGTCGTTTGGGTGGTGCTGAAATAGCTCGTAGCGAAGGACATGCCGAAGGCAGAGTTCCTCTACACACTCTAAGAGCA
GACATCGATTACGCTGCTGTTGAAGCTCACACTACTTATGGAGTTTTAGGAATTAAAGTATGGATTTTCCACGGTGAAG
TTTTACCAGGACAAACCATTCTAGACACTAGAAAACCGTTTGCTTCCCAATCTTCTAACACTCCTAACAGACGCCCTCG
CAATTTCAAAGGAGGCAACAATAATCATGTTAATGCCAAAAAGAACTAAATATCGTCGTCCTCACCGCGTTAGTTTTGA
AGGAAAATCAAAAGGTAAAAACGTTATTGCCAACGGAAACCACGCTTTGGTTGCCAAAGAAGGTGCTTTTATCACTAAC
AAACAAATTGAAGCCGCTCGTATTGCAATGACACGTTACATGAAAAGAACAGGAAAAGTGTGGATCAACATTTTCCCAC
ATCTATCCTTAACTAAAAAACCTTTAGAAGTAAGAATGGGTTCTGGTA
>BnAY-TW1-medium rp 1899
CGCAAATCACCAATGACACCTTGGGGCAAAAAAGCTCGTGGGGTCAAAACTCGTGACCGTAAAAAAGCATCTAATGCTT
TAATTATTAGACGTCGTACAAAATAAGGAGTTGTTAATATGCCACGTTCAGTTAAAAAAGGACCTATTGTTGCTAGCCA
TCTATTAGCAAAAATAGAAAAACAAAAAAACTTAAAAAACAAAAAAGTGATCCAAACTTGGTCACGCAGTTCTACAATC
ACACCTATTTTTGTAGGACACAAAATCGCTGTTTATAACGGACGCGAACACATTCCAGTCTACATTACAGAAAACATGG
TAGGACATAAGTTAGGTGAATTTTCCCCTACACGTACTTACCGCGGACACAACAAAAAAGACAAAAAAATTCAAAAAAA
ATAAAATAATGGGAAGGAATAACTATGGAAACCAAAAACGCCAAAGCGATTGCTAGAAAAGTTTCAATCGCCCCTCGAA
AAGCACGTTTAGTTGTTGATTTAATTCGAGGAAAAAATATTGCACAAGCTCAAGCCATTTTAACTTTTACCCCTAAAGT
AGCTGCTCCCGTTATTTTAAAACTTTTAAACAGTGCTGTTTCCAATGCTGTTAATAATTTAAAATTAAACCGCGAACAA
CTTTATGTTAAAGAAGTTTTTGTCAACGAAGGTTTGCGTTTAAAACGTATGTTTCCAAGAGCTAAAGGTTCTGGTGATA
TGATTAAAAAAAGAACCAGCCACATTACTTTAGTAATAACTTCTAGCACAAACTTGCAAACATCAAAGGAGGAAGAACA
AAGTGGGTCAAAAAACTAATCCTAACGGCTTAAGATTAGGCATTATTAGAACTTGGGAATCTCAATGGTGTGTTAATGA
TAAAGAAATTCCTAATTTAATTAAAGAAGATTTTTTAATTCGTAAACTAATCAATAATTTTACTAAAAAAAGTGCTATC
AGTCAAATTGACATTGAACGCCTAAAAGAAAAAAATAAAAACCGTATCACTATTTCTGTCCACACCGCTAAACCAGGCG
TTATTATTGGAAAAGATGGCGATACACGCAACAAATTAGTTGCCAAACTCAAAGAACTTACCCAAAAAGACGTTAATCT
TAACGTGTTAGAAGTTAAAAACTCTGATAAAATCGCTTTATTAATTGCTCAAAATATGGCTGAACAACTAGAAAATCGT
ATGTTTTTCCGCCGTGTTCAAAAAATGGCAATCCAAAAAGCCCTAAAAGCTGGTGCCAAAGGAGTAAAAACTTTAATTT
CTGGTCGTTTGGGTGGTGCTGAAATAGCTCGTAGCGAAGGACATGCCGAAGGCAGAGTTCCTCTACACACTCTAAGAGC
AGACATCGATTACGCTGCTGTTGAAGCTCACACTACTTATGGAGTTTTAGGAATTAAAGTATGGATTTTCCACGGTGAA
GTTTTACCAGGACAAACCATTCTAGACACTAGAAAACCGTTTGCTTCCCAATCTTCTAACACTCCTAACAGACGCCCTC
GCAATTTCAAAGGAGGCAACAATAATCATGTTAATGCCAAAAAGAACTAAATATCGTCGTCCTCACCGCGTTAGTTTTG
AAGGAAAATCAAAAGGTAAAAACGTTATTGCCAACGGAAACCACGCTTTGGTTGCCAAAGAAGGTGCTTTTATCACTAA
CAAACAAATTGAAGCCGCTCGTATTGCAATGACACGTTACATGAAAAGAACAGGAAAAGTGTGGATCAACATTTTCCCA
CATCTATCCTTAACTAAAAAACCTTTAGAAGTAAGAATGGGTTCTGGTAAAGGTTCTCCTGAAGAATGGGTAGCTGTGG
TAAAAACAGGTAAAGTTTTGTTCGAAGTTAAAGACACCACTAATTCTTCCAAAGTAGAAATGGAAGCTTTAAGACTTGC
GTC
>BnAY-TW1-vlow rp 1714
AGCATCTAATGCTTTAATTATTAGACGTCGTACAAAATAAGGAGTTGTTAATATGCCACGTTCAGTTAAAAAAGGACCT
ATTGTTGCTAGCCATCTATTAGCAAAAATAGAAAAACAAAAAAACTTAAAAAACAAAAAAGTGATCCAAACTTGGTCAC
GCAGTTCTACAATCACACCTATTTTTGTAGGACACAAAATCGCTGTTTATAACGGACGCGAACACATTCCAGTCTACAT
TACAGAAAACATGGTAGGACATAAGTTAGGTGAATTTTCCCCTACACGTACTTACCGCGGACACAACAAAAAAGACAAA
AAAATTCAAAAAAAATAAAATAATGGGAAGGAATAACTATGGAAACCAAAAACGCCAAAGCGATTGCTAGAAAAGTTTC
AATCGCCCCTCGAAAAGCACGTTTAGTTGTTGATTTAATTCGAGGAAAAAATATTGCACAAGCTCAAGCCATTTTAACT
TTTACCCCTAAAGTAGCTGCTCCCGTTATTTTAAAACTTTTAAACAGTGCTGTTTCCAATGCTGTTAATAATTTAAAAT
TAAACCGCGAACAACTTTATGTTAAAGAAGTTTTTGTCAACGAAGGTTTGCGTTTAAAACGTATGTTTCCAAGAGCTAA
AGGTTCTGGTGATATGATTAAAAAAAGAACCAGCCACATTACTTTAGTAATAACTTCTAGCACAAACTTGCAAACATCA
AAGGAGGAAGAACAAAGTGGGTCAAAAAACTAATCCTAACGGCTTAAGATTAGGCATTATTAGAACTTGGGAATCTCAA
TGGTGTGTTAATGATAAAGAAATTCCTAATTTAATTAAAGAAGATTTTTTAATTCGTAAACTAATCAATAATTTTACTA
AAAAAAGTGCTATCAGTCAAATTGACATTGAACGCCTAAAAGAAAAAAATAAAAACCGTATCACTATTTCTGTCCACAC
CGCTAAACCAGGCGTTATTATTGGAAAAGATGGCGATACACGCAACAAATTAGTTGCCAAACTCAAAGAACTTACCCAA
AAAGACGTTAATCTTAACGTGTTAGAAGTTAAAAACTCTGATAAAATCGCTTTATTAATTGCTCAAAATATGGCTGAAC
AACTAGAAAATCGTATGTTTTTCCGCCGTGTTCAAAAAATGGCAATCCAAAAAGCCCTAAAAGCTGGTGCCAAAGGAGT
AAAAACTTTAATTTCTGGTCGTTTGGGTGGTGCTGAAATAGCTCGTAGCGAAGGACATGCCGAAGGCAGAGTTCCTCTA
CACACTCTAAGAGCAGACATCGATTACGCTGCTGTTGAAGCTCACACTACTTATGGAGTTTTAGGAATTAAAGTATGGA
TTTTCCACGGTGAAGTTTTACCAGGACAAACCATTCTAGACACTAGAAAACCGTTTGCTTCCCAATCTTCTAACACTCC
TAACAGACGCCCTCGCAATTTCAAAGGAGGCAACAATAATCATGTTAATGCCAAAAAGAACTAAATATCGTCGTCCTCA
CCGCGTTAGTTTTGAAGGAAAATCAAAAGGTAAAAACGTTATTGCCAACGGAAACCACGCTTTGGTTGCCAAAGAAGGT
GCTTTTATCACTAACAAACAAATTGAAGCCGCTCGTATTGCAATGACACGTTACATGAAAAGAACAGGAAAAGTGTGGA
TCAACATTTTCCCACATCTATCCTTAACTAAAAAACCTTTAGAAGTAAGAATGGG
>Ca P pruni 3194-2A1 rp 2028
GAATCCTAACGATCACCCTCATGGTGGAGGAGAAGGTCGTGCTCCTATTGGACGTAAGTCGCCTATGACTCCTTGGGGTAAAAAAGCTCGTGGAGTTAAAACACGTAAAAAAAATAAATTTTCTAATAGTTTAATTTTAAAACGTCGTAAGAAATAAAATAAAGAGGTAAATTTATGGCTCGTTCGATTAAAAAAGGTCCTTTTTATGATGAACAATTATTAGCAAAAGTACTAAAACAGAACGCAACAAAAAATAAAAAAGTTATTCAAACGCGTTCACGTAGATCCACTATTTTACCAGAATTTATCGGTCACAAAATCGCTGTTTATAACGGAAGAGAATACGTTATTTCTTCCATTACAGAAGATATGGTGGGGCACAAATTAGGTGAATTTTCTCCAACTCGTACTTTTCGTGGACATGCTAAAAAAGATAAAAAAATTCAAAAAAAATAATTTAGAAAGGCATTAAACATATGAATGTAAAAGCTATTGCAAATCAGATGTCTGTTGCTCCTAGAAAAACACGTTTAGTAGCGGATTTAATCCGTGGCAAACATGTCAGAGAAGCACAAGCAATTTTGATGTTTACTCCAAAAGCAGCATCTCCAATCGTTTCAAAGCTTTTAAAAAGTGCTGTTGCCAACGCTGTTCATAATTTTAGCCTTAAAGAAGAAGAATTATACGTGAAAGAAATTTTTGTTAATGAAGGTCTTCGTTTAACTCGTTTATTACCAAGAGCTAAAGGGAAAACTGATAAAATTAAGAAAAGAACTTCTCATATTACAATAGTTGTTTCTTCCAAAACGGTAGAAGAAAAGAAAATAGTTAAAAAGCAATCAGCCATCCAACAAATAGAAGGAAAGGAGATAGTTGAAAATGGGTCAAAAGAGTAGTCCAACCGGTTTAAGATTAGGAATAATTAGAAATTGGGATTCCAAATGGCACGCCGAAGACAAACAAGTTCCTAATTTAATTCTTGAAGATTATCAAATCAGAAATTTAATTAATAACCATTATCCTAAAGCAACTATTTCCCGTATTGAAATTCAACGTTTTAAAAAATCCAACAAAGAACAAATCCAAATTTTTTTATACACTTCAAAATCAGGCATAGTTGTTGGACATGAAAACAAAGAAAAAAATAAATTAGTTGAAAAAATCACAAAATTGATTAAAAAAGATATTATTTTAAACGTCTTAGAAATTAAAAACCCTGATAAAGTGGCTATATTGGTAGCACAAAATTTAGCTATCCAATTAGAACAAAGAGCTTTTTTCCGAGCTGCTCAAAAAATGACAGTGCAAAAGGTTTTAAAAACAGGCGTTAAAGGTGTTAAAATTATTATTTCTGGTCGTTTAGGAGGTGCTGAAATAGCTAGACAAGAAACCCTTTCTAAAGGACTTGTTCCTCTTCATACTCTAAGAGCGGATATCGATTATGCTTTTGAAGAAGCTCACACTACTTATGGCGTTTTAGGCGTTAAAGTATGGATTTATCATGGCGAAGTTTTACCTAAACAAACTATCGAAGATACTAGAAAATTATTAGTTTCTCAACATGATGAAAAAAGAGTTAATCCTCAAGATAGAAAACCAAAATTTGAAAATAAAAAACCATTTTTAAAAAAAGTTAACAATACTAAAAATGTTAAAACAAAAATAACGTCCTAGATGGGGAAAGAAGTAAATAATTATGTTAATGCCAAAAAAAACTAAATACCGTCGCCCACATCGTGTAAGTTACGAAGGAAAATCTAAAGGTAAAAATAAGATCAATAATGGCAATTATGGTCTTATCGCAAAAGAAGGAGCTTGGATTACTAGCCAACAAATAGAATCTGCTCGTATTGCTATGACTCGTCATATGAAAAGAGAAGGTAAAGTTTGGTTAAACATCTTCCCTCATTTATCTTTAACTAGAAAGCCTTTAGAAGTTCGAATGGGTTCCGGTAAAGGTGCTCCTGAATTGTGGGTAGCGGTCGTTAAAAAAGGAAAAGTACTTTTTGAAGTTAGTGATCTTAATAA
>Ca P pruni 1847-6A1 rp 2046
AAGGTCGTGCTCCTATTGGACGTAAGTCGCCTATGACTCCTTGGGGTAAAAAAGCTCGTGGAGTTAAAACACGTAAAAAAAATAAATTTTCTAATAGTTTAATTTTAAAACGTCGTAAGAAATAAAATAAAGAGGTAAATTTATGG
CTCGTTCGATTAAAAAAGGTCCTTTTTATGATGAACAATTATTAGCAAAAGTACTAAAACAGAACGCAACAAAAAATAAAAAAGTTATTCAAACGCGTTCACGTAGATCCACTATTTTACCAGAATTTATCGGTCACAAAATCGCT
GTTTATAACGGAAGAGAATACGTTATTTCTTCCATTACAGAAGATATGGTGGGGCACAAATTAGGTGAATTTTCTCCAACTCGTACTTTTCGTGGACATGCTAAAAAAGATAAAAAAATTCAAAAAAAATAATTTAGAAAGGCATT
AAACATATGAATGTAAAAGCTATTGCAAATCAGATGTCTGTTGCTCCTAGAAAAACACGTTTAGTAGCGGATTTAATCCGTGGCAAACATGTCAGAGAAGCACAAGCAATTTTGATGTTTACTCCAAAAGCAGCATCTCCAATCGT
TTCAAAGCTTTTAAAAAGTGCTGTTGCCAACGCTGTTCATAATTTTAGCCTTAAAGAAGAAGAATTATACGTGAAAGAAATTTTTGTTAATGAAGGTCTTCGTTTAACTCGTTTATTACCAAGAGCTAAAGGGAAAACTGATAAAA
TTAAGAAAAGAACTTCTCATATTACAATAGTTGTTTCTTCCAAAACGGTAGAAGAAAAGAAAATAGTTAAAAAGCAATCAGCCATCCAACAAATAGAAGGAAAGGAGATAGTTGAAAATGGGTCAAAAGAGTAGTCCAACCGGTTT
AAGATTAGGAATAATTAGAAATTGGGATTCCAAATGGCACGCCGAAGACAAACAAGTTCCTAATTTAATTCTTGAAGATTATCAAATCAGAAATTTAATTAATAACCATTATCCTAAAGCAACTATTTCCCGTATTGAAATTCAAC
GTTTTAAAAAATCCAACAAAGAACAAATCCAAATTTTTTTATACACTTCAAAATCAGGCATAGTTGTTGGACATGAAAACAAAGAAAAAAATAAATTAGTTGAAAAAATCACAAAATTGATTAAAAAAGATATTATTTTAAACGTC
TTAGAAATTAAAAACCCTGATAAAGTGGCTATATTGGTAGCACAAAATTTAGCTATCCAATTAGAACAAAGAGCTTTTTTCCGAGCTGCTCAAAAAATGACAGTGCAAAAGGTTTTAAAAACAGGCGTTAAAGGTGTTAAAATTAT
TATTTCTGGTCGTTTAGGAGGTGCTGAAATAGCTAGACAAGAAACCCTTTCTAAAGGACTTGTTCCTCTTCATACTCTAAGAGCGGATATCGATTATGCTTTTGAAGAAGCTCACACTACTTATGGCGTTTTAGGCGTTAAAGTAT
GGATTTATCATGGCGAAGTTTTACCTAAACAAACTATCGAAGATACTAGAAAATTATTAGTTTCTCAACATGATGAAAAAAGAGTTAATCCTCAAGATAGAAAACCAAAATTTGAAAATAAAAAACCATTTTTAAAAAAAGTTAAC
AATACTAAAAATGTTAAAACAAAAATAACGTCCTAGATGGGGAAAGAAGTAAATAATTATGTTAATGCCAAAAAAAACTAAATACCGTCGCCCACATCGTGTAAGTTACGAAGGAAAATCTAAAGGTAAAAATAAGATCAATAATG
GCAATTATGGTCTTATCGCAAAAGAAGGAGCTTGGATTACTAGCCAACAAATAGAATCTGCTCGTATTGCTATGACTCGTCATATGAAAAGAGAAGGTAAAGTTTGGTTAAACATCTTCCCTCATTTATCTTTAACTAGAAAGCCT
TTAGAAGTTCGAATGGGTTCCGGTAAAGGTGCTCCTGAATTGTGGGTAGCGGTCGTTAAAAAAGGAAAAGTACTTTTTGAAGTTAGTGATCTTAATAATTTAGAAAAAACAGAAAAAGAAGCTCTAAGGCTTGCATCTCATAAATT
AC
>Ca P prunorum ESFY 2813-1C1 rp 1638
AAAAGGCCCTTTCTATGATAATCATTTATTAGTTAAAGTTTTAAAACAAAAAGATATTAAAAATAAAAAAGTTATTCAAACATGGTCTAGAAGAACAACTATTTTGCCCCAATTTATAGGAAATACTTTTGCTGTTTATAATGGTCGCGTACACATACCTGTTTATATTAATGAAGATATGGTAGGACATAAATTAGGAGAGTTTTCTCCGACACGCACTTATCGTGGGCATGATAAAAAAGATAAAAAAATTCAAAAAAAATAGTAGAAAGGAATAAAAAAAATGATTTCTAAAGCTATTATAAAAAAAGTTTCAATTGCTCCTCGAAAAGCACGTTTAGTAGTTAATTTAATTCGTGGTAAAGAAATTAAAGTAGCTAAAGCTATTTTAATGTTTACTCCTAAAGCAGCTTCAAATATTATTTTAAAACTTTTAAATAGTGCTGAAGCTAATTTATTGCAAAATGTTAATTTAAATTCTAATGATTTTTATATTTCTGAAGTTTATGTTAATGAAGGATTACGTTTAAAACGTTTGTTTCCTAGAGCTAAAGGTTCGGGTGATATGATTAAAAAAAGAACTAGCCATATTGTTTTAAAATTATCTGTTACAAAAGAAATTAAAAAAGAAATTGAAACTAAAAAAAAGGAGGTCAATGTTTATGGGACAAAAATCTAATCCTAATGGTTTAAGATTAGGCATTATTAAAGATTGGGATTCTAAATGGTTTGCAAATTTTAAAAAAACTCCACAATTTATTCATGAAGATTTTTGTATTCGTAATTTTATTAATAAAAATTATTCTAAATCTTTAATTTCTAAAATTGAAATTGAACGTAGTAAGAAAAAAGATAAAGAAATTATTAAAATTAATTTACATGTTGTTAAGATTAATATAATTAACGGTAAAGATAATGAATTACTTAAAAAAATTACTAAACAAATAGAACAAATAACAAAAAAAGAAGTAGTTTTAAATGTTATAGAAATTAAAAATCCTGATAAAGTAGCTATTTTAGTAGCAAAAACAATGGCTGAACAATTAGAACAACGGTTTTATTTTAGACGTGTGCAAAAAATGGCTATTCAAAGAGTTTTAAAAACAGGAGTTAAAGGTGTTAAAACTTTAATTTCTGGTCGTTTAGGTGGTTTAGAAATGGCTCGTAGTGAAGGTTATTTAGAAGGTAGAGTACCACTTAATACTTTACGAGCAGATGTTGAATATGCATTTGCAGAAGCTCATACAACTTACGGTTCTTTTGGTGTTAAAGTATGGATTTTTCATGGTGATGTTTTACCAGGCGAAACTATTTTAGACACTAGAAAACCTTTTGTTATAAAAAGTAATTATATTTCTAAAAATAATAAAAAAAATAATAATTATAAAGGTGATAAATAATTATGTTAATGCCTAAGAGAACTAAATATCGTCGTCCTCATCGTCTAAGTTATGAAGGTAAGGTTAAAGGTAAAAATTTAATTGTTAATGGTAATTATGGTTTAATAGCGCAAGAGGGTAATTGGATTACCAATAAGCAAATCGAAGCTGCTCGTATTGCTATGACTCGTCATATGAAAAGAACAGGAAAAGTTTGGATTAACATTTTCCCTCATTTATCTTTAACTAGAAAACCTTT
>Ca P pyri PD 1847-2C1 1622
GAAAAAAATATGTCACGTTCAGTAAAAAAAGGCCCTTTCTATGATAATCATTTATTAGTTAAAGTTTTAAAACAAAAAGATGTTAAAAATAAAAAAGTTATTCAAACATGGTCACGAAGATCAACTATTTTACCAGAATTTAGAGGAAACACT
TTTGCCGTTTATAATGGACGTGTATACATACCTGTTTATATTAATGAAGATATGGTTGGACATAAATTAGGAGAATTTTCTCCAACACGCACTTATCGTGGACATGATAAAAAAGATAAAAAAATTCAAAAAAAATAGTAGAGAGGAATAAAA
AATGATTTCTAAAGCTATTGTAAAAAAGTATCAATTACACCTCGAAAAGCACGTTTAGTAGTTGATTTAATTCGTGGTAAAGAAATTCAAGTAGCTAAAGCTATTTTAATGTTTACTCCTAAATCAGCTTCAAACATTATTTTAAAACTTTTA
AATAGTGCTGAAGCTAATTTAGTTAAAAATATTAATTTAAGTTCTGATGGTTTTTACATTTCTGAAGTTTATGTTAATGAAGGATTACGTTTAAAACGTTTATTTCCGAGAGCTAAAGGTTCTGGTGATATGATTAAAAAAAGAACTAGTCAA
ATTGTTTTAAAATTATCCGTTCAAGAAAAAATTAAAGACAATATTAAAGCTAAAAAAAAGGAGATCAATGTTCATGGGACAAAAATCTAATCCTAATGGTTTAAGATTAGGTATTATTAAAAGTTGGGATTCTAAATGGTTTGCAAATTTTAA
AAAAACTCCACAATTTATTCATGAAGATTTTTGCATTCGTAATTTTATTAATAAAAATTACTCTAAAGCTTTAATTTCTAAAATTGAAATTGAACGTAGTAAGAAAAAAGATAAAGAAGTTATTAAAATTAATTTACATGTTGTTAAAACTAA
TATAATTAATGGAAAAGATAATGAATCACTTAAAAAAATTACTAAACAAATAGAAAAAATAACAAAAAAAGAAGTAGTTTTTAATGTTATAGAAATTAAAAATCCTGATAAAGTAGCTATTTTAGTAGCAAAAACAATGGCTGAACAATTAGA
ACAACGTTTTTATTTTAGACGTGTACAAAAAATGGCTATTCAAAAAGTTTTAAAAACAGGAGTTAAAGGTGTTAAAACTTTAATTTCTGGTCGTTTAGGTGGTTTAGAAATGGCTCGCAGTGAAGGCTATTTAGAAGGTAGAGTACCACTTAA
TACTTTTCGAGCAGATGTTGAATATGCATTTACAGAAGCTCATACAACTTACGGATCTTTTGGCGTTAAAGTATGGATTTTTCATGGTGATGTTTTACCAGGTGAAACTATTTTAGATACTAGAAAACCTTTTGTTATAAAAAGTAATTATGC
TTATAAAAATAATAAAAAAATAAATAATTATAAAGGTGATAAATAATTATGTTGATGCCTAAAAGAACTAAATATCGTCGTCCTCATCGTTTAAGTTATGAAGGTAAAGCAAAAGGTAAAAATTTAATAGTTAATGGTAATTATGGTTTGATA
GCACAAGAAGGTAATTGGATTACTAATAAGCAAATTGAAGCTGCTCGTATTGCTATGACTCGTCATATGAAAAGAACAGGAAAAGTTTGGAT
>Ca P pyri PYLR 1847-4C3 1736
AATTATTAAAAGTCGTAAAAAATAATTAGGAGAAAAAAATATGTCACGTTCAGTAAAAAAAGGCCCTTTCTATGATAATCATTTATTAGTTAAAGTTTTAAAACAAAAAGATGTTAAAAATAAAAAAGTTATTCAAACATGGTCACGAAGATC
AACTATTTTACCAGAATTTAGAGGAAACACTTTTGCCGTTTATAATGGACGTGTATACATACCTGTTTATATTAATGAAGATATGGTTGGACATAAATTAGGAGAATTTTCTCCAACACGCACTTATCGTGGACATGATAAAAAAGATAAAAA
AATTCAAAAAAAATAGTAGAGAGGAATAAAAAATGATTTCTAAAGCTATTGTAAAAAAAGTATCAATTACACCTCGAAAAGCACGTTTAGTAGTTGATTTAATTCGTGGTAAAGAAATTCAAGTAGCTAAAGCTATTTTAATGTTTACTCCTA
AATCAGCTTCAAACATTATTTTAAAACTTTTAAATAGTGCTGAAGCTAATTTAGTTAAAAATATTAATTTAAGTTCTGATGGTTTTTACATTTCTGAAGTTTATGTTAATGAAGGATTACGTTTAAAACGTTTATTTCCGAGAGCTAAAGGTT
CTGGTGATATGATTAAAAAAAGAACTAGTCAAATTGTTTTAAAATTATCCGTTCAAGAAAAAATTAAAGACAATATTAAAGCTAAAAAAAAGGAGATCAATGTTCATGGGACAAAAATCTAATCCTAATGGTTTAAGATTAGGTATTATTAAA
AGTTGGGATTCTAAATGGTTTGCAAATTTTAAAAAAACTCCACAATTTATTCATGAAGATTTTTGCATTCGTAATTTTATTAATAAAAATTACTCTAAAGCTTTAATTTCTAAAATTGAAATTGAACGTAGTAAGAAAAAAGATAAAGAAGTT
ATTAAAATTAATTTACATGTTGTTAAAACTAATATAATTAATGGAAAAGATAATGAATCACTTAAAAAAATTACTAAACAAATAGAAAAAATAACAAAAAAAGAAGTAGTTTTTAATGTTATAGAAATTAAAAATCCTGATAAAGTAGCTATT
TTAGTAGCAAAAACAATGGCTGAACAATTAGAACAACGTTTTTATTTTAGACGTGTACAAAAAATGGCTATTCAAAAAGTTTTAAAAACAGGAGTTAAAGGTGTTAAAACTTTAATTTCTGGTCGTTTAGGTGGTTTAGAAATGGCTCGCAGT
GAAGGCTATTTAGAAGGTAGAGTACCACTTAATACTTTTCGAGCAGATGTTGAATATGCATTTACAGAAGCTCATACAACTTACGGATCTTTTGGCGTTAAAGTATGGATTTTTCATGGTGATGTTTTACCAGGTGAAACTATTTTAGATACT
AGAAAACCTTTTGTTATAAAAAGTAATTATGCTTATAAAAATAATAAAAAAATAAATAATTATAAAGGTGATAAATAATTATGTTGATGCCTAAAAGAACTAAATATCGTCGTCCTCATCGTTTAAGTTATGAAGGTAAAGCAAAAGGTAAAA
ATTTAATAGTTAATGGTAATTATGGTTTGATAGCACAAGAAGGTAATTGGATTACTAATAAGCAAATTGAAGCTGCTCGTATTGCTATGACTCGTCATATGAAAAGAACAGGAAAAGTTTGGATCAATATTTTCCCTCATTTATCTTTAACTC
GTAAACCTTTGGAAGTGCGTATGGGTTCTGGTAAAGGTGCACCAGAAGAATGG
>Sb41 (Mexico) rp 1787
TTAATTATTAGACGTCGTACAAAATAAGGAGTTGTTAATATGCCACGTTCAGTTAAAAAAGGACCTATTGTTGCTAGCCATCTATTAGCAAAAATAGAAAAACAAAAAAACTTAAAAAACAAAAAAGTGATCCAAACTTGGTCACGCAGTTCTACAATCACACCTATTTTTGTAGGACACAAAATCGCTGTTTATAACGGACGCGAACACATTCCAGTCTACATTACAGAAAACATGGTAGGACATAAGTTAGGTGAATTTTCCCCTACACGTACTTACCGCGGACACAACAAAAAAGACAAAAAAATGCAAAAAAAATAAAATAATGGGAAGGAATAACTATGGAAACCAAAAACGCCAAAGCGATTGCTAGAAAAGTTTCAATCGCCCCTCGAAAAGCACGTTTAGTTGTTGATTTAATTCGAGGAAAAAATATTGCACAAGCTCAAGCCATTTTAACTTTTACCCCTAAAGTAGCTGCTCCCGTTATTTTAAAACTTTTAAACAGTGCTGTTTCCAATGCTGTTAATAATTTAAAATTAAACCGCGAACAACTTTATGTTAAAGAAGTTTTTGTCAACGAAGGTTTGCGTTTAAAACGTATGTTTCCAAGAGCTAAAGGTTCTGGTGATATGATTAAAAAAAGAACCAGCCACATTACTTTAGTAATAACTTCTAGCACAAACTTGCAAACATCAAAGGAGGAAGAACAAAGTGGGTCAAAAAACTAATCCTAACGGCTTAAGATTAGGCATTATTAGAACTTGGGAATCTCAATGGTGTGTTAATGATAAAGAAATTCCTAATTTAATTAAAGAAGATTTTTTAATTCGTAAACTAATCAATAATTTTACTAAAAAAAGTGCTATCAGTCAAATTGACATTGAACGCCTAAAAGAAAAAAATAAAAACCGTATCACTATTTCTGTCCACACCGCTAAACCAGGCGTTATTATTGGAAAAGATGGCGATACACGCAACAAATTAGTTGACAAACTCAAAGAACTTACCCAAAAAGACGTTAATCTTAACGTGTTAGAAGTTAAAAACTCTGATAAAATCGCTTTATTAATTGCTCAAAATATGGCTGAACAACTAGAAAATCGTATGTTTTTCCGCCGTGTTCAAAAAATGGCAATCCAAAAAGCCCTAAAAGCTGGTGCCAAAGGAGTAAAAACTTTAATTTCTGGTCGTTTGGGCGGTGCTGAAATAGCTCGTAGCGAAGGACATGCCGAAGGCAGAGTTCCTCTACACACTCTAAGAGCAGACATCGATTACGCTGCTCTTGAAGCTCACACTACTTATGGAGTTTTAGGAATTAAAGTATGGATTTTCCACGGTGAAGTTTTACCAGGACAAACCATTCTAGACACTAGAAAACCGTTTACTTCCCAATCTTCTAACACTCCTAACAGACGCCCTCGCAATTTCAAAGGAGGCAACAATAATCATGTTAATGCCAAAAAGAACTAAATATCGTCGTCCTCACCGCGTTAGTTTTGAAGGCAAATCCAAAGGTAAAAACGTTATTGCCAACGGAAACCACGCTTTGGTTGCCAAAGAAGGTGCTTTTATCACTAACAAACAAATTGAAGCCGCTCGTATTGCAATAACACGTTACATGAAAAGAACAGGAAAAGTGTGGATCAACATTTTCCCACATCTATCCTTAACTAAAAAACCTTTAGAAGTAAGAATGGGTTCTGGTAAAGGTTCTCCTGAAGAATGGGTAGCTGTGGTAAAAACAGGTAAAGTTTTGTTCGAAGTTAAAGACACTACTAATTCTT
>Sb7 (Mexico) rp 1411
TCCAGTCTACATTACAGAAAACATGGTAGGACATAAGTTAGGTGAATTTTCCCCTACACGTACTTACCGCGGACACAACAAAAAAGACAAAAAAATGCAAAAAAAATAAAATAATGGGAAGGAATAACTATGGAAACCAAAAACGCCAAAGCGATTGCTAGAAAAGTTTCAATCGCCCCTCGAAAAGCACGTTTAGTTGTTGATTTAATTCGAGGAAAAAATATTGCACAAGCTCAAGCCATTTTAACTTTTACCCCTAAAGTAGCTGCTCCCGTTATTTTAAAACTTTTAAACAGTGCTGTTTCCAATGCTGTTAATAATTTAAAATTAAACCGCGAACAACTTTATGTTAAAGAAGTTTTTGTCAACGAAGGTTTGCGTTTAAAACGTATGTTTCCAAGAGCTAAAGGTTCTGGTGATATGATTAAAAAAAGAACCAGCCACATTACTTTAGTAATAACTTCTAGCACAAACTTGCAAACATCAAAGGAGGAAGAACAAAGTGGGTCAAAAAACTAATCCTAACGGCTTAAGATTAGGCATTATTAGAACTTGGGAATCTCAATGGTGTGTTAATGATAAAGAAATTCCTAATTTAATTAAAGAAGATTTTTTAATTCGTAAACTAATCAATAATTTTACTAAAAAAAGTGCTATCAGTCAAATTGACATTGAACGCCTAAAAGAAAAAAATAAAAACCGTATCACTATTTCTGTCCACACCGCTAAACCAGGCGTTATTATTGGAAAAGATGGCGATACACGCAACAAATTAGTTGACAAACTCAAAGAACTTACCCAAAAAGACGTTAATCTTAACGTGTTAGAAGTTAAAAACTCTGATAAAATCGCTTTATTAATTGCTCAAAATATGGCTGAACAACTAGAAAATCGTATGTTTTTCCGCCGTGTTCAAAAAATGGCAATCCAAAAAGCCCTAAAAGCTGGTGCCAAAGGAGTAAAAACTTTAATTTCTGGTCGTTTGGGCGGTGCTGAAATAGCTCGTAGCGAAGGACATGCCGAAGGCAGAGTTCCTCTACACACTCTAAGAGCAGACATCGATTACGCTGCTCTTGAAGCTCACACTACTTATGGAGTTTTAGGAATTAAAGTATGGATTTTCCACGGTGAAGTTTTACCAGGACAAACCATTCTAGACACTAGAAAACCGTTTACTTCCCAATCTTCTAACACTCCTAACAGACGCCCTCGCAATTTCAAAGGAGGCAACAATAATCATGTTAATGCCAAAAAGAACTAAATATCGTCGTCCTCACCGCGTTAGTTTTGAAGGCAAATCCAAAGGTAAAAACGTTATTGCCAACGGAAACCACGCTTTGGTTGCCAAAGAAGGTGCTTTTATCACTAACAAACAAATTGAAGCCGCTCGTATTGCAATAACACGTTACAT
