# Supplementary material for: Multilocus sequence typing of diverse phytoplasmas using hybridization probe-based sequence capture provides high resolution strain differentiation
Source: Front Microbiol. 2022 Sep 29;13:959562. doi: 10.3389/fmicb.2022.959562 (PMC9556853; doi:10.3389/fmicb.2022.959562)
Supplement: Supplementary file 3 [file Data_Sheet_1.ZIP › rp_clone_seqs.fa]

>BnAY-TW1-rp-clone1 
ttttcccctacacgtacttaccgcggacacaacaaaaaagacaaaaaaattcaaaaaaaa
taaaataatgggaaggaataactatggaaaccaaaaacgccaaagcgattgctagaaaag
tttcaatcgcccctcgaaaagcacgtttagttgttgatttaattcgaggaaaaaatattg
cacaagctcaagccattttaacttttacccctaaagtagctgctcccgttattttaaaac
ttttaaacagtgctgtttccaatgctgttaataatttaaaattaaaccgcgaacaacttt
atgttaaagaagtttttgtcaacgaaggtttgcgtttaaaacgtatgtttccaagagcta
aaggttctggtgatatgattaaaaaaagaaccagccacattactttagtaataacttcta
gcacaaacttgcaaacatcaaaggaggaagaacaaagtgggtcaaaaaactaatcctaac
ggcttaagattaggcattattagaacttgggaatctcaatggtgtgttaatgataaagaa
attcctaatttaattaaagaagattttttaattcgtaaactaatcaataattttactaaa
aaaagtgctatcagtcaaattgacattgaacgcctaaaagaaaaaaataaaaaccgtatc
actatttctgtccacaccgctaaaccaggcgttattattggaaaagatggcgatacacgc
aacaaattagttgccaaactcaaagaacttacccaaaaagacgttaatcttaacgtgtta
gaagttaaaaactctgataaaatcgctttattaattgctcaaaatatggctgaacaacta
gaaaatcgtatgtttttccgccgtgttcaaaaaatggcaatccaaaaagccctaaaagct
ggtgccaaaggagtaaaaactttaatttctggtcgtttgggtggtgctgaaatagctcgt
agcgaaggacatgccgaaggcagagttcctctacacactctaagagcagacatcgattac
gctgctgttgaagctcacactacttatggagttttaggaattaaagtatggattttccac
ggtgaagttttaccaggacaaaccattctagacactagaaaaccgtttgcttcccaatct
tctaacacacctaacagacgccctcgcaatttcaaaggaggcaacaataatcatgttaat
gccaaaaagaac
>BnAY-TW1-rp-clone3 
ttttcccctacacgtacttaccgcggacacaacaaaaaagacaaaaaaattcaaaaaaaa
taaaataatgggaaggaataactatggaaaccaaaaacgccaaagcgattgctagaaaag
tttcaatcgcccctcgaaaagcacgtttagttgttgatttaattcgaggaaaaaatattg
cacaagctcaagccattttaacttttacccctaaagtagctgctcccgttattttaaaac
ttttaaacagtgctgtttccaatgctgttaataatttaaaattaaaccgcgaacaacttt
atgttaaagaagtttttgtcaacgaaggtttgcgtttaaaacgtatgtttccaagagcta
aaggttctggtgatatgattaaaaaaagaaccagccacattactttagtaataacttcta
gcacaaacttgcaaacatcaaaggaggaagaacaaagtgggtcaaaaaactaatcctaac
ggcttaagattaggcattattagaacttgggaatctcaatggtgtgttaatgataaagaa
attcctaatttaattaaagaagattttttaattcgtaaactaatcaataattttactaaa
aaaagtgctatcagtcaaattgacattgaacgcctaaaagaaaaaaataaaaaccgtatc
actatttctgtccacgccgctaaaccaggcgttattattggaaaagatggcgatacacgc
aacaaattagttgccaaactcaaagaacttacccaaaaagacgttaatcttaacgtgtta
gaagttaaaaactctgataaaatcgctttattaattgctcaaaatatggctgaacaacta
gaaaatcgtatgtttttccgccgtgttcaaaaaatggcaatccaaaaagccctaaaagct
ggtgccaaaggagtaaaaactttaatttctggtcgtttgggtggtgctgaaatagctcgt
agcgaaggacatgccgaaggcagagttcctctacacactctaagagcagacatcgattac
gctgctgttgaagctcacactacttatggagttttaggaattaaagtatggattttccac
ggtgaagttttaccaggacaaaccatcctagacactagaaaaccgtttgcttcccaatct
tctaacactcctaacagacgccctcgcaatttcaaaggaggcaacaataatcatgttaat
gccaaaaagaac
>BnAY-TW1-rp-clone4 
ttttcccctacacgtacttaccgcggacacaacaaaaaagacaaaaaaattcaaaaaaaa
taaaataatgggaaggaataactatggaaaccaaaaacgccaaagcgattgctagaaaag
tttcaatcgcccctcgaaaagcacgtttagttgttgatttaattcgaggaaaaaatattg
cacaagctcaagccattttaacttttacccctaaagtagctgctcccgttattttaaaac
ttttaaacagtgctgtttccaatgctgttaataatttaaaattaaaccgcgaacaacttt
atgttaaagaagtttttgtcaacgaaggtttgcgcttaaaacgtatgtttccaagagcta
aaggttctggtgatatgattaaaaaaagaaccagccacattactttagtaataacttcta
acacaaacttgcaaacatcaaaggaggaagaacaaagtgggtcaaaaaactaatcctaac
ggcttaagattaggcattattagaacttgggaatctcaatggtgtgttaatgataaagaa
attcctaatttaattaaagaagattttttaattcgtaaactaatcaataattttactaaa
aaaagtgctatcagtcaaattgacattgaacgcctaaaagaaaaaaataaaaaccgtatc
actatttctgtccacaccgctaaaccaggcgttattattggaaaagatggcgatacacgc
aacaaattagttgccaaactcaaagaacttacccaaaaagacgttaatcttaacgtgtta
gaagttaaaaactctgataaaatcgctttattaattgctcaaaatatggctgaacaacta
gaaaatcgtatgtttttccgccgtgttcaaaaaatggcagtccaaaaagccctaaaagct
ggtgccaaaggagtaaaaactttaatctctggtcgtttgggtggtgctgaaatagctcgt
agcgaaggacatgccgaaggcagagttcctctacacactctaagagcagacatcgattac
gctgctgttgaagctcacactacttatggagttttaggaattaaagtatggattttccac
ggtgaagttttaccaggacaaaccattctagacactagaaaaccgtttgcttcccaatct
tctaacactcctaacagacgccctcgcaatttcaaaggaggcaacaataatcatgttaat
gccaaaaagaac
>BBnAY-TW1-rp-clone5
ttttcccctacacgtacttaccgcggacacaacaaaaaagacaaaaaaattcaaaaaaaa
taaaataatgggaaggaataactatggaaaccaaaaacgccaaagcgattgctagaaaag
tttcaatcgcccctcgaaaagcacgtttagttgttgatttaattcgaggaaaaaatattg
cacaagctcaagccattttaacttttacccctaaagtagctgctcccgttattttaaaac
ttttaaacagtgctgtttccaatgctgttaataatttaaaattaaaccgcgaacaacttt
atgttaaagaagtttttgtcaacgaaggtttgcgtttaaaacgtatgtttccaagagcta
aaggttctggtgatatgattaaaaaaagaaccagccacattactttagtaataacttcta
gcacaaacttgcaaacatcaaaggaggaagaacaaagtgggtcaaaaaactaatcctaac
ggcttaagattaggcattattagaacttgggaatctcaatggtgtgttaatgataaagaa
attcctaatttaattaaagaagattttttaattcgtaaactaatcaataattttactaaa
aaaagtgctatcagtcaaattgacattgaacgcctaaaagaaaaaaataaaaaccgtatc
actatttctgtccacaccgctaaaccaggcgttattattggaaaagatggcgatacacgc
aacaaattagttgccaaactcaaagaacttacccaaaaagacgttaatcttaacgtgtta
gaagttaaaaactctgataaaatcgctttattaattgctcaaaatatggctgaacaacta
gaaaatcgtatgtttttccgccgtgttcaaaaaatggcaatccaaaaagccctaaaagct
ggtgccaaaggagtaaaaactttaatttctggtcgtttgggtggtgctgaaatagctcgt
agcgaaggacatgccgaaggcagagttcctctacacactctaagagcagacatcgattac
gctgctgttgaagctcacactacttatggagttttaggaattaaagtatggattttccac
ggtgaagttttaccaggacaaaccattctagacactagaaaaccgtttgcttcccaatct
tctaacactcctaacagacgccctcgcaatttcaaaggaggcaacaataatcatgttaat
gccaaaaagaac
>BnAY-TW1-rp-clone6 
ttttcccctacacgtacttaccgcggacacaacaaaaaagacaaaaaaattcaaaaaaaa
taaaataatgggaaggaataactatggaaaccaaaaacgccaaagcgattgctagaaaag
tttcaatcgcccctcgaaaagcacgtttagttgttgatttaattcgaggaaaaaatattg
cacaagctcaagccattttaacttttacccctaaagtagctgctcccgttattttaaaac
ttttaaacagtgctgtttccaatgctgttaataatttaaaattaaaccgcgaacaacttt
atgttaaagaagtttttgtcaacgaaggtttgcgtttaaaacgtatgtttccaagagcta
aaggttctggtgatatgattaaaaaaagaaccagccacattactttagtaataacttcta
gcacaaacttgcaaacatcaaaggaggaagaacaaagtgggtcaaaaaactaatcctaac
ggcttaagattaggcattattagaacttgggaatctcaatggtgtgttaatgataaagaa
attcctaatttaattaaagaagattttttaattcgtaaactaatcaataattttactaaa
aaaagtgctatcagtcaaattgacattgaacgcctaaaagaaaaaaataaaaaccgtatc
actatttctgtccacaccgctaaaccaggcgttattattggaaaagatggcgatacacgc
aacaaattagttgccaaactcaaagaacttacccaaaaagacgttaatcttagcgtgtta
gaagttaaaaactctgataaaatcgctttattaattgctcaaaatatggctgaacaacta
gaaaatcgtatgtttttccgccgtgttcaaaaaatggcaatccaaaaagccctaaaagct
ggtgccaaaggagtaaaaactttaatttctggtcgtttgggtggtgctgaaatagctcgt
agcgaaggacatgccgaaggcagagttcctctacacactctaagagcagacatcgattac
gctgctgttgaagctcacactacttatggagttttaggaattaaagtatggattttccac
ggtgaagttttaccaggacaaaccattctagacactagaaaaccgtttgcttcccaatct
tctaacactcctaacagacgccctcgcaatttcaaaggaggcaacaataatcatgttaat
gccaaaaagaac
