# Supplementary material for: Multilocus sequence typing of diverse phytoplasmas using hybridization probe-based sequence capture provides high resolution strain differentiation
Source: Front Microbiol. 2022 Sep 29;13:959562. doi: 10.3389/fmicb.2022.959562 (PMC9556853; doi:10.3389/fmicb.2022.959562)
Supplement: Supplementary file 3 [file Data_Sheet_1.ZIP › secA_assemblies.fa]

>BnAY-BR1 secA 2903
GTTTTTTCACTCAGGTTTTTGATAAAAATTAACATTATTTTATTTTCATTGCACTTTCACCTCACTTCATTTTATTTTCATT
TTTTAATATTGAACCAAAGTAAGAATTATTGAAATACGAACCAACAACCCGCAATTACAAATTCAAAAACTAAAAAATATAA
AGGATTTAAACGATTATGTTAAATTTTTTAAAAAAAATATTTAATTCTTCCAAAAAAGCTTTAAGAAAAGCTAGAACCATAG
CTAATAAAGTACAAAATTTAGAAGCCCAAATGGCTTTATTAGATGACAAAGATTTTGCCACAAAAACCGCAGAATTAAAAAA
ACTCTTTCAAGAAGGAAAAACCCTTAACCAACTGCTGCCCGAAGCCTATGCTCTTGCCAAAGAAGCTACCAAAAGAGTAACA
GGACTTACTCCTTATTACGTTCAAATTTTGGGCGCTGTAATTTTGCATCAAGGAAATATTTCTGAGATGAAAACTGGGGAAG
GAAAAACCCTTACTGCCATCATGCCTGCTTATCTTAACGCTTTAAGTGGTAACCCTGTTCACATTGTTACAGTCAATGAATA
CCTAGCTAAAAGAGAATTTGAAGGTAGCATCGGTGATGTTTTTCGCTTTTTGGGAATGACAGTAGGACTTAATACCAAAGAC
AAAGACCACGCACAAAAACAACAAGCCTATTTATGTGATATTCTCTACACTACTAACAGTGAATTAGGGTTTGATTATTTAA
GAGACAACATGGAAATTGAAGCTTCCAATTTGGTAATGAAACGCCCTTACAGTTATGCTATTGTTGATGAAGTAGACTCTAT
TTTAATTGATGAGGCAAGAACGCCTTTAATTATTTCCCAAAGTGTCAAAGAAACTAAGAATTTATACAAAGAAGCACAACGT
TTTGTTCGCACCCTTAAAAATAGACATTATCTTATTGAATTAGAAACTAAAACAATTGAACTTACCGAAGAAGGAATTACCA
AAGCTGAAAACTTTTTCCAAATTGATAATTTATACAACGTAGAACACGCCTCTTTGCTCCACCATGTCAAAAACGCCCTTAA
AGCAGCTTTTACGATGCACAAAAACAAAGATTACTTAGTTGATTACAAAGATGGACAAGTTCTAATTATTGATCAATTTACT
GGACGTGCTTTGCCAGGACGCCAATTTAGCGACGGTCTTCACCAAGCATTAGAAGCCAAAGAAGGAGTATTAATTAAAGAAG
AAACTTCCATTGGAGCTACTATTACTTATCAAAATTTTTTCCGTCTTTATCACAAATTATCAGGGATGACAGGAACTGCCAA
AACCGAAGAAGATGAATTTAGAGACATTTATAACATGGAAGTTATCGAAATTCCTACCAATGTTCCTATGATAAGAATTGAC
GAGCCCGATTTTATTTTTGTTTCTTTAAAAGAAAAATACGACGCTTTAATTGAAGAAATAACTTCTCGCCACAAAAAAAGAC
AACCCATTTTAATTGGGACAACTACAGTAGAAGTTTCTGAAATTATTTCTAAAAAATTAAAAAAACATTCCATTAAACACGA
AATTCTAAATGCCAAAAACCACTCTAAAGAAGCAGACATCATTGCTAAGGCAGGACTTAAAAATGCAGTTACTATTGCTACT
AATATGGCAGGACGTGGAACTGATATTCGTTTAGGCGAAGGGGTTAAAGAATTAGGCGGACTTGCTGTTTTAGGTACTGAAA
GACACGAATCACGAAGAATTGATAACCAATTAAGAGGACGTGCTGGACGTCAAGGCGACCCTGGTTATTCACGTTTTTTTAT
TTCTAGCGAAGATGAACTTGCCCAAAGATTTGGTGGCACTAGAATAGAAAAAATTATTTCTTTGCTCCAAAAAATAAGCGAT
TCCGAAACTAAAACTTCATCTAAAATGGTGACTAAATTTTTTACCAAAATACAAAAAAAAGTAGAATCTTCCAATTTTGACT
ATCGTAAATACCTCTTAAAATATGATGATATTTTACGTATTCAAAGAGAAATTATCTATAACCAAAGAAAAGAAATTCTAGT
TAGCAATAGAGTAGAACAAATCGTTCAAGATTTAATGCAAAAGACCCTTAATAAAGCTATTTTGCCACATTTTACTAACAAC
CCTACCCAATGTCAAACCCAAACTTTAATTACTTTTTTAGAAAATAAATTTTTCCCTAAACAAACCTTTGATTTAGAAGAAG
TACAAGAATTATGCAACAACCCTAAAACAAACTCCCTTGATTCTTTTCAACAACATTTATTGCAAAAAGTAAAAGCCACTTT
ACAATCTCAAAAAGATTTTTTTGAAAAAGACCCTGATAAAGCTCAATATTTTGCAAAAGGTCTTAAATGGATTACATTAAAA
ATAATTGATAATTACTACCAACGCCACATCAATGACATGAGTTCTTTAAGACAAGGAATTGGATTTGTAAGTTACGGACAAC
AAGATTCTTTTATTGAATATCAAAAAGAAGGACAAGTTTTATTCAATAACATGATTGCAAAAATTGCAAACGACATTACTGC
TACTATTTTAAAGTTTTCTTTCGCAGATAGTTTTAAAACGCCTCCCAAACAAAAAGTTTTTTTAAACAATGATTCAAGCGAT
GATGAATCTTCTAAAAAAAGAAGAACTAGAAAAGTAAGAACTTCTAAAAAACCTTGGAATTAATTTGTGGAAAAATACGAAA
TTAATCAAATTTTACAAAACTTGCATCAAAACCTTCAAGATTTAAAACAAGCCCTTGATTTAAAAAAAACCAATCAAACAAT
TGAAAAATTAAATTGCGCCATGCAAAAAGAAGATTTTTGGCAAGACCCCCAAAAAGCTGTTACAATAAGCCAACAATTCAAC
GACTTGCAAGACAAAAAAACTACTTTAGAAACT
>Ca P solani NA18-199 secA 3082
ATAAACCTAACAAAAATATAAAATAATCGAAAAAAAGGGCAAAATGAAAACTTAATTTTTATAAATTGAAAAAATTATTAGTATTATTTGGTTGTTTTTTTAAAAATTGTTCCTTTTGACATTAAAAAAGGTATAATGTTATTGATGTTTATTTTTTTTAATTTTTTTCTTTATCTTTTCTTGAGAAAAAAAATTAAAAAAATTGACTAAGTGATTAAATCATGAGTTAATTAAGAGTTAATTTTGAAAAATATTTAAATTAAAAGAAAAAAAATAAAAAAAAGGAATTAAAATCATTATGTTTAATTTTTTAAAAAAAATATTTAATTCTTCTAAATCATCCTTAAGAAAAGCTAGAGTGATAGCCAACAAAGTCCAAAATCTAAGTGAAAAAATGTCTTTATTGCAAGATAGTGATTTTGTTATTAAAACTAATGAATTCAAAGAAAGATATCAAAAAGGAGAAAGTTTAAACCAATTATTACCTGAAGCTTATGCTTTAGCTAGGGAAGCTGCTAAAAGAGTAACAGGACTAACACCTTATTATGTCCAAATCTTAGGAGCTATTATTTTACATCAAGGCAATATTGCCGAAATGAAAACTGGGGAAGGTAAAACTTTGACTGCTGTTATGCCTGCTTATCTTAATGCTTTAAGTGGAGAACCGGTTCACATTGTAACAGTGAATGAATATTTAGCCAAAAGAGAATTCGAAGGTAATATTGGTGAAGTTTTTCGTTTTTTAGGTCTTTCGGTTGGACTTAACATTAAAGATAGTGATAACAAAGAGAAACAAAAAGCTTACTTATGTGACATCCTTTATGCTACTAATTCCGAACTTGGATTTGATTATTTAAGAGACAATATGGAAATTGAAGCTGACAACTTAGTGATGAAACGACCTTATAGTTACGCTATCGTCGATGAAGTAGATTCTATTTTAATCGATGAAGCGCGTACACCTTTAATCATTTCTCAAAGCGTAAAAGAAACTAAAAATTTATATAAAGAAGCTCAGCGTTTTGTAAAAACTCTCAAAAGCCAACATTATTTGGTTGAATTAGAAAGCAAAACAATTGAATTAACTGAAGAAGGTATCAATAAAGCCGAACTTTTTTTTCAAATTGAAAACTTATATAATGTCGAGCATGCCTCACTTCTTCATCATATCAAAAACGCCTTAAAAGCTTTTTTTACGATGCATAAAAATAAAGACTATTTAGTAGATAATAATCAAGTTTTAATTATCGATCAATTCACTGGACGAGTTTTAAGAGGACGTCAATTTAGTGATGGTTTGCACCAAGCTTTAGAAGCTAAGGAAGGAGTTTTAATCAAAGAAGAAACTTCTATTGGAGCAACTATCACCTACCAAAATTTTTTCCGTCTTTATCGTAAATTATCTGGAATGACAGGAACTGCTAAAACCGAAGAGGATGAATTTAGAGATATTTATAATATGGAAGTCATCGAAATTCCTACTAACGTTCCTATGATTCGGATTGATGAACCAGATTTTATTTTTATTTCAATGAAAGAAAAATATGATGCTTTAATTGAAGAAGTATTAGAAAGACATAAAACAGGACAACCAATCTTAATTGGAGCAACTACGGTTGAAGTTTCTGAAATTATTTCCAAAAAACTTAAAAAACATTTAATCAAACACGAAATCCTTAATGCCAAAAACCATTTTAAAGAAGCTGATATTATCGCCAAAGCTGGATTAAAAAACTCAGTTACAATAGCTACCAATATGGCAGGAAGAGGAACTGATATTCGCTTAGGTGAAGGCGTTGTTGAATTAGGAGGTTTGGCGGTTTTAGGAACAGAAAGACATGAATCAAGAAGAATTGATAACCAATTAAGAGGACGTGCCGGTCGTCAAGGAGATCCTGGTTATTCTCGCTTTTTTATTTCCAGCGAAGACGAACTAGCTCAAAGATTTGGTGGAAATAGAATAGAAAAAATTATTTCTTTGTTGCAACAAATTAATACTAATGATAAAAAAACCTCTTCTAAAATGGTAACTAAATTTTTTACCAAAATCCAAAAAAAAGTCGAATCTTCCAATTTTGATTATCGGAAATATCTGTTAAAATACGACGATATTTTACGAATTCAAAGAGAAATTATCTACGGTCAAAGAAAAGACATTCTAAATAGCCTTGAACCAGAAAAAATAGCTTTTAATTTGGTTGAAAAAACTATTAATCAAGCTATGCTTCCTTATTTTTCCAATCAAAAAAACCCTAATCAAGCCGAAGATTTAATTCTTTTTTTAGAGAAAAACTTTTTTGCAAAAAATACTTTTGATTTAAAAGAAATACAAGCGATATTTAATAATTCTAAAAATAAAAGTTTAGTTGAATTTAAAAAACACTTATTAGATAAAATTACTGTTATTTTTGAAAACCAAAAAGCTGTTTTCGCAAAAGAAGAGGAACAAAATCAATATTTTGCTCAAGCTCTAAGATGGATTATGTTAAAAATAATCGATACTCATTATAAACGTCATATTAATGATATGAGTATTTTAAGGCAAGGAATTGGCTTTGTTAGTTACGGACAACAAGATTCTTTCATTGAGTACCAAAAAGAAGGACAAATCTTTTTCAATAAAATGATTCATCAAATAGCTACAGATATCACTACTACGGTTTTAAAATTTTCTTTTGAGCAAAGTTTCCAAAAAATGCCAAAAGAACAAAAAATAATTTTAAATGATAGCAGTTCAGACAAAAATATCACCAAAAAAAGAAGAAAAGTGCGCGTTACTAAAAAACCTTGGAATTAATTTATGGAAAAATACGAAATTAATCAAAAATTAGAAAACATTTCCCAAAACCTTAAAGATTTAAAAACCGCTCTTAATTTAACCAAAACTAATCAAACTTTGCAAAAACTTAACGACTTGATGCAAAAGCCATCTTTTTGGAATGACCCCCAAAAAGCAATTAAAATTAACCAAAAATTTAATGACTTGCAAGAAAAAAAAGATATTTTAACCACTTTAGAAAATAATTATCAAGATTTAGTAACTTTTTTTAATTTAGAAGATGACCAAAATAATGAAACTGCT
>STRAW4 (Quebec) 3056
GGTAGTCTTTTTTTCATTTTCCCCTTGCACACTTTTTGCTTTTTCAAACACTATCACCAAATCCACAAATAAAGCCACAAACAGCAAAAATAATTAAATGATGTTCAAAAACTACTAAATATATGTTAAAATTAAATAATAATTGGATTATAAATAAGGGTTTTTGCTACCCAAAATATCACCCCCAATTATTTTCATTTTTTAATATTGAATCAAAGTAATAATTATGAAATACGAATTAACAATCCAAAAATTACAAATTCAAAAACTAAAAAATATAAAGGATTAAAACGATTATGTTAATGTTTTTAAAAAAAATATTTAATTCTTCCAAAAAAGCTTTAAGAAAAGCTAGAACCATAGCTAATAAAGTACAAAATTTAGAAGCCAAAATGGCTTTATTAGATGAAAAAGATTTTGCTATAAAAACCGCAGAATTAAAAAAACTCTTTCAAGAAGTAAAAACCCTTAACCAACTTCTCCCCGAAGCCTATGCTCTTGCCAAAGAAGCTACCAAAAGAGTAACGGGACTTACTCCTTATTACGTTCAAATTTTGGGCGCTGTAATTTTGCACCAAGGAAATATTGCCGAGATGAAAACTGGGGAAGGAAAAACCCTTACTGCCATTATGCCTGCTTATCTTAATGCTTTAAGTGGCAACCCCGTTCACATTGTTACAGTCAATGAATACCTAGCTAAAAGAGAATTTGAAGGTAGTATCGGTGATGTTTTTCGCTTTTTGGGAATGACGGTAGGACTTAATACCAAAGACAAAAACCACGCACAAAAACAAAAAGCCTATTTATGTGATATTCTCTACACTACTAACAGTGAATTAGGGTTTGATTATTTAAGAGACAACATGGAAATTGAAGCTTCTAATTTGGTAATGAAACGCCCTTACAGCTACGCTATTGTTGATGAAGTAGACTCTATTTTAATTGATGAGGCAAGAACGCCATTAATTATTTCCCAAAGTGTCAAAGAAACTAAAAATTTATACAAAGAAGCACAACGTTTTGTTCGCACCCTTAAAAACAGCCATTATCTTATTGAATTAGAAACTAAAACAATTGAACTTACCGAAGAAGGAATTAACAAAGCTGAAAACTTTTTCCAAATTGATAATTTATACAACATAGAACATGCCTCTTTACTCCACCACGTCAAAAATGCTCTTAAAGCAGCTTTTACGATGCACAAAGACAAAGATTACTTAGTTGATTACAAAGATGGTCAAGTTCTAATTATTGATCAATTTACTGGACGTGTTTTGCCAGGACGACAATTTAGCGACGGTCTTCACCAAGCATTAGAAGCCAAAGAAGGAGTATTAATTAAAGAAGAAACTTCCATTGGAGCTACTATTACTTATCAAAATTTTTTCCGTCTTTATCACAAATTGTCAGGAATGACAGGAACTGCCAAAACTGAAGAAGATGAATTTAGAGATATTTATAACATGGAAGTTATCGAAATTCCTACTAATGTTCCTATGGTAAGAATTGATGAACCCGATTTTATTTTTGTTTCTTTAAAAGAGAAATACGATGCTTTAATTGAAGAAATAACTTCTCGTCATAAAAAAGGACAACCTATTTTAATTGGTACAACTACAGTAGAAGTTTCTGAAATTATTTCTAAAAAATTAAAAAAACATTCAATTAAACATGAAATTCTAAATGCCAAAAATCACTCTAAAGAAGCAGAAATCATTGCTAAGGCAGGACTTAAAAACGCAGTTACTATTGCTACTAATATGGCAGGACGTGGAACTGATATTCGTTTAGGCGAAGGTGTTAAAGAATTAGGCGGACTTGCTGTTTTAGGTACTGAAAGACACGAATCACGAAGAATTGACAATCAATTAAGAGGACGTGCTGGACGTCAAGGAGACCCTGGTTATTCACGCTTTTTTATTTCTAGCGAAGACGAACTTGCCCAAAGATTTGGTGGAACTAGAATAGAAAAAATTATTTCTTTGCTTCAAAAAATAAGCGATTCTGAAACCAAAACTTCATCTAAAATAGTGACTAAATTTTTTACCAAAATACAAAAAAAAGTAGAATCTTCTAATTTTGACTATCGTAAATATCTATTAAAATATGATGATATTTTACGTATTCAAAGAGAAATTATTTATAACCAAAGAAAAGAAATTCTATTTAGCGATAAAGTAGAACAAATCGTTCAAGATTTAATGAAAAAGACCCTTAATAAAGCTATTTTTCCATATTTTAACAACAAACCTAAACAATGTCAAACTCAAACTTTAATTACTTTTTTAGAAAATAAATTTTTCCCTAAACAAACCTTTGATTTAGAAGAAGTACAAGAATTATGCAACAACCCTAAAACAAACTCTCTTGATTCTTTTCAACAGCATTTATTGCAAAAAGTAAAAGCTACTTTACAATCCCAAAAAGATTTTTTTGAAAAAGACCCTGAAAAAGCTCAATATTTTGAAAAAGGTCTTAAATGGATTATGTTAAAAATAATTGATAATTACTACCAACACCACATCAATGATATGAGTTCTTTAAGACAAGGAATTGGATTTGTAAGTTATGGACAACAAGATTCTTTCATTGAATATCAAAAAGAAGGACAAGTTTTATTCAATAACATGATTGCAAAAATTGCAAACGACATTACTTCTACCATTTTAAAGTTTTCTTTCGCAGATAGTTTTCAAATACCTCCCAAACAAAAAGTTTTTTTAAACAATGATTCAATCGATGATGAATCTTATAAAAAAAGAAAAACTAGAAAAGTAAGAACTTCTAAAAAACCTTGGAATTAATTTGTGGAAAAATACGAAATTAATCAAATTTTACAAAAATTGAACCAAAACCTTCAAGATTTTAAACAAGCCTTTAATTTAAAAAAAACTAATCAAATAATTGAGAAATTAAATTGCGCCATGCAAAAAGAAGATTTTTGGCAAGACCCCCAAAAAGCTGTCACAATAAGCCAACAATTCAATGACTTGCAAGACAAAAAAACTACTTTAGAAACTTTAGAACAAAATTATTTAGATCTAGAAACTTTATTT>Ca P pruni 3194-2A1 secA 3214
TTTAGACCCATAAATAATTTTTTTAAATTTCTTTAGAAGGTTGTTTTTTATCAAAAATATTTCTTTTAAAAAAAATGTTTTTCTCCCAGAAAAGAGATATTATTAATTTAAGGGTTGGTTTGCATTATTAAACACTAAATAAAACT
ATTAAAAAAGGTTTGAATTAAACTAATTAAACCAATAAAGAGCAAATTAATCATTACTTTTTTCTTTTCATAAAAGAGGTAATGCTCATTAATATTAAAAAAGAGCAAAAAAACTTAATTTTTAATATTATTAAAATAGATATTAA
TTTTTATTCAATTAATAAAAATAAAAAATAATCGATAAATTATTTTTTCAAGAAAGGTTATATAAACATGTTAAGTTTTATTAAAAAATTATTTGATTCTTCCAATAAATATTTAAAAAAAGCGAAAGTAACAAGTACTAAAATTG
AAAAATTAGAAGAAGAGATGCAACGACTAAAAGATGAAGATTTTCCTAAAGAAACCGAAAAATTAAAACAACGTTTTCAAGAAGGTGCTTCTTTAGATAGTTTATTAGTGGAAGCTTACGCTTTAGCGAGAGAAGCTTCCAAAAGA
GTAACTGGTTTAACACCTTATTACGTACAACTTTTAGGTTCTATCGTTTTACATCAAGGACAAATAGCCGAAATGAAAACAGGAGAAGGTAAAACTTTAACTTCTGTTTTACCAGCTTATTTAAACGCTTTAAGTGGCAATTCAGT
TCATATCGTGACAGTTAATGAATATTTAGCTAGTCGTGAAGCCGAAGGGAAAATAGGCGATATTTTCCGTTTTTTAGGCATGACTGTAGGTTTAAATACTAAAGATAAAACCATTCCCGAAAAACAATTAGCTTATCAAGCCGATA
TTCTTTATTCTACTAATAGTGAATTAGGTTTCGATTATTTAAGAGATAATATGGAAACTGATATTAATAATTTAATGATGCATCGTGATTATAACTACGTTATTATTGATGAAATAGACTCTATTTTAATTGATGAAGCCAGAACT
CCTTTAATTATTTCGAGCAACACTCAACAAGGTAAAAAGTTTTACCGTGATGCTGATCGTTTCGTAAAAAGCTTAAAACCAGAACATTATATGATCGATTTAGAATCTAAAACTATCGAATTAACTGAAGAAGGCGTACGAAAAGC
TGAAGCTTTTTTCCAATTAACTAATTTATACAATAATTCTCACTCTTTGTTATTACACCACATTAAAAATAGTTTAAAAGCCGGTTTTATTATGGAAAAAAATAAAGATTATTTAGTGGATAAAGGACAAGTCTTAATTATTGACC
AATTCACTGGTAGGATTTTAAATGGTCGTCAATTCAGCGATGGTTTACATCAAGCGATCGAAGCTAAAGAAGGATGTGTTATTAAAGAAGAAACAGAAGTTTCCGCTACTATTACTTACCAAAATTTCTTTAGAATTTACCGTAAA
ATGTCAGGTATGACAGGAACAGCTAAAACAGAAGAAAAAGAATTTGTTAATATTTATAAAATGAAAGTAGTGGAAATTCCTACTAATAAACCAATGATTAGAGAAGACGCTCCTGATTATGTTTTCGCTTCTGCTGAAAAAAAATG
GCAAGCTTTATTAGGCGAAATTGAAAAAAGGCATGCTAGACAACAACCTATTTTAATAATCGGAACATCAACAGTGGAAGTTTCTGAAGAAATATCTAAATATTTGAAAAAAAGAAAAATTAAACATGAAGTTCTTAACGCTAAAA
ACCACTCTAAAGAGGCAGAAATTATCGCTAAAGCCGGACATAAAGGTTCTATCACTATCGCTACTAATATGGCTGGTCGTGGGACTGATATCCGTTTAGGCGAAGGAGTAGTTGAATTAGGTGGATTAGCTGTTTTGGGGACCGAA
AGGAACGAGGCACGTAGAATCGATAACCAATTAAGAGGACGTGCCGGACGTCAAGGAGACCCGGGTTTTTCCCGTTTTTTCGTTTCCGCTGATGATGATTTAGTGAAACGTTTTGGCAGTAACAGAATGCAAAGAATTATCGCTAT
GTTACAAAACAACAGCGATTCTGATGAACCTATCACTTTAAAAATGTTTAGTAATTTTGTGACTAATATTCAGAAAAAAATAGAATCTTCTAATTATGATTACCGTAAATTTGTTTTACAATTTGATTCTGTTTTAAGATTACAAA
GAGAAATCATTTACCAACAAAGAAAAGAAATTTTAAAATCTGAAGAAGTAGATGTTTTAGCTGTAAACCTAATGAATAAAACTTTAAACAGTAATATTGATTACTTTTTAAAAAATAAAATGACCAATAAAGATGATGAAGGTATT
AAAGAATTTATAACTTATTTAGAAACTTTATTTTTCCTTCCCAATACTTTTACGGTCCAAGATTTCCAAACTCAAGAAGAACCACGTTCTCTTTTGACTTCTAAAGAAATAGAAGAAGTAGTGCAAAAAAAAGTAACGACTTTCTT
GGAAGAGCAAAAAGCTAAATTACAAGTTATTGATGATAAGCAGTATTTTTATGTTTTAAGATACATTATGCTACAAAAAATAGATTCTTATTTCAAACGTCATATTAATGATATGAATATTTTGAGAAGAGGAATTAATTTTTTAA
GTTACGGTCAACAAAACTCCTTAGTAGTTTACCAAGAAGAAGGGCAAAAGTTTTTCAACCAAATGATCGAAAATATCGCTCTTGATGTAACAAAAACTATTTTAAAAAGTTCCACTTTAACCGACCAATTAGTGGAATCATTTCAA
GAAAAATTAATTTTCAACCGTCCTGTTTCTAAAAACAATACTGCGAAAAGGAAAAATAGAAAAGTTAGAGGTTCTAGAAAACCTTGGAATTAAACTTTTTTATACCCCAAAAATGAACATCATTTAAAACAGTCTTTTAAAGGAGT
TTTTATTTTCTGAAAATATTTTTAGTATTTATGGCAAAGGGTATTGTCCGATAGAAGGAAAATAAAATGAATAAAAACGAAAAGATAAAACCTATATGTTCCTTATAAAAATAATCATTTTTTAGATTTAGTTAATAAAAAACAAA
ACTCACTTTTAACATTTAAAGCCGAATGTAATTCAAATACCTGCTTTAGAAGGTGGAGCTGGTTTAAAAGAAAGATTTTTTTATGCCGCACTTGTTAAAATAAAATTTTACCATCCAAAGAGTTAAAAAAACATTTAAAACATGAT
AC
>Ca P mali 3516-1A1 AP secA 2975
ATCAATCATCGGTGAAATGAAGGATGACTTGATTTCATTTAGAGAAAACATTATTTTTTGTTTACATTTAGGCATTGCATTTTTAAATATTGTCGTAATTACTTTTTTAATTGTATTTATTAGTATTTTTTATCCTATTTATAATTTTGCTCGAAAAAAACCTATTGAAGTTATTTTAAATAGATAATTATATTAATTTTTTCAAATATCAAATATTAATTTATTTGATATTTTTTTAATTTAATTTTTTAAAAAAACCAAAAAAAAGGAATAAAACTTATGTTTAATATTTTAAAAAAAATATTTAATTCTTCTAGAAAATATTTAAAAAAAGCTAAAATTTTAGCTGATCAAATTAATAAATTAGATGAAAAAATGACAAAATTAAAAGATGAAGATTTCAAAAAAGAAACTCTAAGATTAAAAAATATTTTTTGTCAAAAAAAAAATTTAGATGAACTTTTAGTTGAGGCTTACGCTTTAGCTAGGGAAGCTAGTTATAGAATTACTGGAATGAAACCTTATTATGTACAACTTTTGGGAGCTATTATATTGCATCAAGGTAATGTAGCAGAAATGAAAACTGGAGAAGGGAAAACTTTAACTGCTATTATGCCATCTTATTTGAATTCTTTAAGTGGTCAAAGTGTACATATTGTTACTGTTAATGAGTATTTAGCTAGTCGTGAAGCTGAAGGCATTATAAGTAAAGTTTTTAATTTTTTAGGATTATCTGTTGGTTTAAATACTAAAAATAAAAATAATATAGAAAAAAAACAAGCTTATGATTGTGATATTCTTTATTCTACAAACAGTGAATTATCTTTTGATTATTTAAGAGATAATATGCAAATTGATTGTAAAAATTTAGTTATGCAAAGAGATTATGGTTATGCTATTGTTGATGAAGTTGATTCTATTTTAATAGATGAAGCTAGAACTCCTTTAATAATTTCAAATCAAAATAGGCAAACTGAATTTATTTATCGTGAAGCCGATCGTTTTGTAAGAACTTTAAAAAACAATCATTATATAATTGATTTAGAAACTAAAACTATTGAATTAACTGAAAAAGGTATAAATAAAGCAGAAAATTTTTTTCAAATAAATAATTTATATAATGTTAATCATGCTCCTTTATTACATCGTATAAAAAATGCTTTAAAAGCTTTTTTTCTAATGCACAACAATAAAGATTATTTAGTTGTTAAAGATCAAATATTGATTATTGATGAATTTACGGGTAGAATTTTAAAAGGTCGTCAATTTAGTAATGGTTTACATCAAGCTTTAGAGGCTAAAGAAAGAGTTACTATTAAACCTGAGACTACTATTTCAGCCACTATTACTTATCAAAATTTTTTTCGTCTTTATAAAAAAATATCTGGAATGACAGGAACAGCTAAAACCGAAGAAGATGAATTTCGTAATATTTATAATATGGAAGTAATAGAAATTCCAACTAATAAACCTATGATTAGAATAGATGATCCAGATTTTATTTTTACAAATTTAAATGAAAAATGGAAATATTTAATTGAAGATGTTAAAAATAGACATAAAAAAGGACAACCTGTTTTAATAGGTACTATTACTGTTGAAATATCAGAACAAATTTCTAAAAAATTACATAAACACAATATTACACATGAAGTTTTGAATGCTAAGAATCACATAAGAGAAGCAGAAATAATTTCTAAAGCCGGCATTAAAGGTTCTGTTACTATTGCTACTAATATGGCAGGTCGTGGAACTGATATTATTTTGGGTGAAGGTGTAATTGAATTAGGCGGTTTGGCTGTTATAGGTACTGAAAAACACGAATCAAGAAGGATTGATCATCAGTTAAGAGGTAGAGCAGGTCGTCAAGGTGATCCTGGTTATTCTCGTTTTTTTATTTCTGGCGAAGATGATTTATTACAACGTTTTGGTGGTTCTAAATTACAATATATTATAGAATTGTTGAAAAAAATTAATATTTCAGAAAATAAAATGACTTCTTCTAAATTAATAACTAGATTTTTGATTAATATTCAAAAAAAGATTGAATCCAGTAATTTTGATTATCGTAAATATATTTTAAAATACGATGATATTTTAAGAATTCAAAGAGAAATTATTTATAAACAAAGAAAAGAAGTTTTATTTTGTGATGAAATAAAAAAATTAGTTTTTAATTTAGTAGAAAAAACTTTAAATTATCAAATTAGTTATTATTTTAAAAATTCTAATATAAATATTAAAAAACAAAATTATTTAGAAGATTTAATTCATTATTTAGAATTACATTTTTTTAATAGAAATGTTTTATATTTATCAGAAATCAAACATTTAATAGAAAATAATAAAAATGTTAATATTGAAAAAATAATTATTGATTATGTTCAAAATAAAGCTAAAAATATTTTATTATTACCACCTAAAGAATTAATTTCTGAACATCAACAAAATTTTATAGAAAGAACAAGATTAAAAATTTTAAAAATCATCGATTATCATTGGAGTTTACATATTAATAATATGGAGTATTTACGAAAAGGGGCAAGTTTTTTGAATTATGGACAACAAAACTCTTTGATTTCTTATCAAAAAGAAGGTAGATTGTTATTTAATCAAATGATACAACAAATTTCTTTTGATATTACTAAAATATTATTAAAAATTCCTATTTAATGTTTTGAAATTTATAAAGTTTTTAATTGTAATTATTTTTTTTATTTTAAATTTATTAAAATTATAAATAATTAATTAGATATGGAATAAATATTAATGGAAAAATATGAAATTAATTTGATTTTAGATAATTTAAAGAAAATTTTAGATGATTTAGAAATTGGAATGAATTTAAATAAACAAAAAAAACGTTTAAAAGATTTAAATCATTTGATTAATTTATCTAATTTTTGGGAGAATTTCGAAAAAGCTAAAAAAATTAATCAAGAATTTAAATCTTTAAATGAAAAAATTTATAAAAT
>Ca P pruni 1847-6A1 secA 3225
CCCATAAATAATTTTTTTAAATTTCTTTAGAAGGTTGTTTTTTATCAAAAATATTTCTTTTAAAAAAAATGTTTTTCTCCCAGAAAAGAGATATTATTAATTTAAGGGTTGGTTTGCATTATTAAACACTAAATAAAACTATTAAAAAAGGTTTGAATTAAACTAATTAAACCAATAAAGAGCAAATTAATCATTACTTTTTTCTTTTCATAAAAGAGGTAATGCTCATTAATATTAAAAAAGAGCAAAAAAACTTAATTTTTAATATTATTAAAATAGATATTAATTTTTATTCAATTAATAAAAATAAAAAATAATCGATAAATTATTTTTTCAAGAAAGGTTATATAAACATGTTAAGTTTTATTAAAAAATTATTTGATTCTTCCAATAAATATTTAAAAAAAGCGAAAGTAACAAGTACTAAAATTGAAAAATTAGAAGAAGAGATGCAACGACTAAAAGATGAAGATTTTCCTAAAGAAACCGAAAAATTAAAACAACGTTTTCAAGAAGGTGCTTCTTTAGATAGTTTATTAGTGGAAGCTTACGCTTTAGCGAGAGAAGCTTCCAAAAGAGTAACTGGTTTAACACCTTATTACGTACAACTTTTAGGTTCTATCGTTTTACATCAAGGACAAATAGCCGAAATGAAAACAGGAGAAGGTAAAACTTTAACTTCTGTTTTACCAGCTTATTTAAACGCTTTAAGTGGCAATTCAGTTCATATCGTGACAGTTAATGAATATTTAGCTAGTCGTGAAGCCGAAGGGAAAATAGGCGATATTTTCCGTTTTTTAGGCATGACTGTAGGTTTAAATACTAAAGATAAAACCATTCCCGAAAAACAATTAGCTTATCAAGCCGATATTCTTTATTCTACTAATAGTGAATTAGGTTTCGATTATTTAAGAGATAATATGGAAACTGATATTAATAATTTAATGATGCATCGTGATTATAACTACGTTATTATTGATGAAATAGACTCTATTTTAATTGATGAAGCCAGAACTCCTTTAATTATTTCGAGCAACACTCAACAAGGTAAAAAGTTTTACCGTGATGCTGATCGTTTCGTAAAAAGCTTAAAACCAGAACATTATATGATCGATTTAGAATCTAAAACTATCGAATTAACTGAAGAAGGCGTACGAAAAGCTGAAGCTTTTTTCCAATTAACTAATTTATACAATAATTCTCACTCTTTGTTATTACACCACATTAAAAATAGTTTAAAAGCCGGTTTTATTATGGAAAAAAATAAAGATTATTTAGTGGATAAAGGACAAGTCTTAATTATTGACCAATTCACTGGTAGGATTTTAAATGGTCGTCAATTCAGCGATGGTTTACATCAAGCGATCGAAGCTAAAGAAGGATGTGTTATTAAAGAAGAAACAGAAGTTTCCGCTACTATTACTTACCAAAATTTCTTTAGAATTTACCGTAAAATGTCAGGTATGACAGGAACAGCTAAAACAGAAGAAAAAGAATTTGTTAATATTTATAAAATGAAAGTAGTGGAAATTCCTACTAATAAACCAATGATTAGAGAAGACGCTCCTGATTATGTTTTCGCTTCTGCTGAAAAAAAATGGCAAGCTTTATTAGGCGAAATTGAAAAAAGGCATGCTAGACAACAACCTATTTTAATAATCGGAACATCAACAGTGGAAGTTTCTGAAGAAATATCTAAATATTTGAAAAAAAGAAAAATTAAACATGAAGTTCTTAACGCTAAAAACCACTCTAAAGAGGCAGAAATTATCGCTAAAGCCGGACATAAAGGTTCTATCACTATCGCTACTAATATGGCTGGTCGTGGGACTGATATCCGTTTAGGCGAAGGAGTAGTTGAATTAGGTGGATTAGCTGTTTTGGGGACCGAAAGGAACGAGGCACGTAGAATCGATAACCAATTAAGAGGACGTGCCGGACGTCAAGGAGACCCGGGTTTTTCCCGTTTTTTCGTTTCCGCTGATGATGATTTAGTGAAACGTTTTGGCAGTAACAGAATGCAAAGAATTATCGCTATGTTACAAAACAACAGCGATTCTGATGAACCTATCACTTTAAAAATGTTTAGTAATTTTGTGACTAATATTCAGAAAAAAATAGAATCTTCTAATTATGATTACCGTAAATTTGTTTTACAATTTGATTCTGTTTTAAGATTACAAAGAGAAATCATTTACCAACAAAGAAAAGAAATTTTAAAATCTGAAGAAGTAGATGTTTTAGCTGTAAACCTAATGAATAAAACTTTAAACAGTAATATTGATTACTTTTTAAAAAATAAAATGACCAATAAAGATGATGAAGGTATTAAAGAATTTATAACTTATTTAGAAACTTTATTTTTCCTTCCCAATACTTTTACGGTCCAAGATTTCCAAACTCAAGAAGAACCACGTTCTCTTTTGACTTCTAAAGAAATAGAAGAAGTAGTGCAAAAAAAAGTAACGACTTTCTTGGAAGAGCAAAAAGCTAAATTACAAGTTATTGATGATAAGCAGTATTTTTATGTTTTAAGATACATTATGCTACAAAAAATAGATTCTTATTTCAAACGTCATATTAATGATATGAATATTTTGAGAAGAGGAATTAATTTTTTAAGTTACGGTCAACAAAACTCCTTAGTAGTTTACCAAGAAGAAGGGCAAAAGTTTTTCAACCAAATGATCGAAAATATCGCTCTTGATGTAACAAAAACTATTTTAAAAAGTTCCACTTTAACCGACCAATTAGTGGAATCATTTCAAGAAAAATTAATTTTCAACCGTCCTGTTTCTAAAAACAATACTGCGAAAAGGAAAAATAGAAAAGTTAGAGGTTCTAGAAAACCTTGGAATTAAACTTTTTTATACCCCAAAAATGAACATCATTTAAAACAGTCTTTTAAAGGAGTTTTTATTTTCTGAAAATATTTTTAGTATTTATGGCAAAGGGTATTGTCCGATAGAAGGAAAATAAAATGAATAAAAACGAAAAGATAAAACCTATATGTTCCTTATAAAAATAATCATTTTTTAGATTTAGTTAATAAAAAACAAAACTCACTTTTAACATTTAAAGCCGAATGTAATTCAAATACCTGCTTTAGAAGGTGGAGCTGGTTTAAAAGAAAGATTTTTTTATGCCGCACTTGTTAAAATAAAATTTTACCATCCAAAGAGTTAAAAAAACATTTAAAACATGATACAATAGTTCATCCTACGC
>Ca P prunorum ESFY 2813-1C1 2130
TGATATTTTTTTAATTTTGAATGCTTTTATTATTTTTTGATTATATTTAATATTTTTTTAAAAAAACAAAAAGAAGGAATATAAATGAACTTATGTTTAATATTTTAAAAAAAATATTTAATTCTTCTAAAAAACATTTGAAAAAAGCTAAAATTTTAGCGGATCAAATTAATAAATTAGATGAAAAAATGACAAAATTAAAAGATGAAGATTTTAAAAAAGAAACTCAAAAATTAAAAAATATTTTTTGTCAAAAAAAAAACTTAGATGAACTTTTAGTTGAAGCTTATGCTTTAGCTAGGGAAGCTAGTTATAGAATTACTGGGATGAAACCTTATTACGTACAACTTTTAGGAGCTATTATATTACATCAAGGTAATGTAGCAGAAATGAAAACTGGAGAAGGAAAAACTTTAACTGCCATTATGCCATCTTATCTGAATTCTTTAAGCGGCCAAAGTGTTCATATTGTTACTGTTAATGAATATTTAGCCAGTCGTGAAGCTGAAGGTATTATAAGTAAAGTTTTTAATTTTTTAGGATTAACTGTTGGTTTAAACACTAAAAATAAAAATAATATAGAAAAAAAACAAGCTTATGATTGTGATATTCTTTATTCTACAAATAGCGAATTATCTTTTGATTATTTAAGAGATAATATGCAAATTGATTATAAAAATTTGGTTATGCAAAGAGAATATGCTTACGCTATTGTAGATGAAGTTGATTCTATTTTAATAGATGAAGCTAGAACTCCTTTAATTATTTCAAATCAAAATAAGCAAACTAAATTTATTTATCGTGAAGCTGATCGTTTTGTAAGAACTTTAAAAAAAAATCATTATATTATTGATTTAGAAACTAAAACTATTGAATTAACCGAAAAAGGCATAAATAAAGCAGAAAATTTTTTTCAAATAAATAATTTATATAATATTAACCATGCTCATTTATTACATCGTATAAAAAATGCTTTAAAAGCTTTTTTTATAATGCACAATAATAAAGATTATTTAGTTGTGAAAGATAAAGTATTGATTATTGATGAATTTACAGGTAGAATTTTAAAAGGTCGTCAATTTAGTAATGGTTTACATCAAGCTTTAGAGGCTAAAGAAAGAGTTACTATTGAACCTGAGACTAATATTTCTGCTACTATTACTTATCAAAATTTTTTTCGTCTTTATAAAAAAATATCTGGTATGACAGGAACAGCTAAAACGGAAGAAGATGAATTTCGTAATATTTATAATATGGAAGTAATAGAAATTCCAACTAATAAACCTATGATTAGAATAGATGACCCAGATTTTATTTTTACAAATTTAAATGAAAAATGGAAATATTTAATTGAAGATGTTAAAAATAGACATAAAAAAGGGCAACCTATTTTAATAGGTACTATTACTGTTGAAATATCAGAACAAATTTCTAAAAAATTACATAGACAAAATATTACTCATGAAGTTTTGAATGCCAAAAATCACATAAGAGAAGCGGAAATTATTTCTAAAGCTGGTGTAAAAGGTGCTGTTACTATTGCTACTAATATGGCTGGTCGTGGAACTGATATTGTTTTGGGCGAAGGTGTAATTGAATTAGGTGGATTAGCTGTTATAGGTACTGAAAAACACGAATCAAGAAGAATTGATAATCAATTAAGAGGTCGTGCAGGACGTCAAGGTGATCCTGGTTATTCTCGTTTTTTTATTTCTGGTGAAGATGATTTATTGCAACGTTTTGGAGGTTCTAAATTACAATATATTATAGAATTGCTTCAAAAAATGAATACTTCAGACAATAAAATGACTTCTTCTAAATTAATAACTAGATTTTTGGTTAATATTCAAAAAAAGATTGAATCTAATAATTTTGATTATCGTAAATATATTTTAAAATATGATGATATTTTAAGAATTCAAAGAGAAATTATTTATAAACAAAGAAAAGAAGTTTTATTTTGTAATGAAATAAAAAAATTAGTTTTTAATTTAGTTGAAAAAACTTTAAGTTATCAAATTATTTTTTATTTTAAAAAATATAATATAAATATTAAAAAACAAAATTATTTAGAAGATTTAATTAATTATTTAGAATTTAATTTTTTTAATAAAAACATTTTATATTTATC
>Ca. P. pyri PD 1847-2C1 1970
TATTTAATTCTTCTAGAAAATATTTAAAAAAAGCTAAAATTTTAGCTGATAAAATTAATCAATTAGATGAAAAAATGGCAAATTTAAAAGACGAAGATTTTAAAAAAGAAACACAAAGATTAAAAAATATTTTTTGTCAAAAAAAAAATTTAGATGAACTTTTAGTTGAGGCATATGCTTTAGCCAGAGAAGCTAGTTATAGAATTACCGGAATGAAACCTTATTACGTTCAACTTTTAGGAGCTATTATATTACATCAAGGTAATGTGGCAGAAATGAAAACTGGAGAAGGGAAAACTTTAACTGCTATTATGCCGTCTTACTTGAATTCTTTAAGCGGTCAAAGTGTACATATTGTTACTGTTAATGAATATTTAGCTAGTCGTGAAGCTGAAGGTATTATAAGTAAAGTTTTTAATTTTTTAGGATTATCTGTTGGTTTAAATACTAAAAATAAAAATAATATAGAAAAAAAACAAGCTTATGATTGTGATATTCTTTATTCTACAAATAGTGAATTATCTTTTGATTATTTAAAAGATAACATGCAAATTGATCGTAAAAATTTGGTTATGCAAAGAGATTATTTTTATGCTATTGTAGATGAGGTTGATTCTATTTTAATAGACGAAGCTAGAACTCCTTTAATTATTTCCAGTCAAGATATCAAAACCAAATTTATTTATCGTGAAGCTGATCGTTTTGTAAGAACTTTAAAAAACAATCATTATATTATTGATTTAGAAACTAAAACTATTGAATTAACCGAAAAAGGTATAAATAAAGCAGAAAATTTTTTTCAAATAAATAATTTATATAATATTAATCATGCACAATTATTACATCGTATTAAGAATGCTTTAAAAGCTTTTTTTTTAATGCATAATAACAAAGATTATTTAGTTGTAAAAGATAAAATATTGATTATTGATGAATTTACAGGTAGAATTTTAAAAGGCCGTCAATTTAGTAATGGTTTACATCAAGCTTTAGAAGCTAAAGAAAGAGTTACTATTAAACCTGAAACTACTATTTCAGCCACTATTACTTATCAAAATTTTTTTCGTCTTTATAAAAAAATATCTGGAATGACAGGAACAGCTAAAACAGAAGAAGATGAATTTCGTAATATTTATAATATGGAAGTAGTAGAAATTCCAACTAATAAGCCTATGATTAGAATAGATGACCCAGATTTTATTTTTACAAATTTAAATGAAAAATGGAAATATTTAATTGAAGATGTTAAAAATAGACATAAAAAAGGACAACCTGTTTTAATTGGTACTATCACTGTTGAAATATCAGAACAAATTTCTAAAAAATTATATAAACAAAATATTACTCACGAAGTTTTAAATGCCAAAAATCATATGAGAGAAGCAGAAATAATTTCTAAAGCTGGTGTTAAGGGTGCTGTAACTATTGCTACTAATATGGCAGGTCGTGGAACTGATATTATTTTAGGTGAAGGTGTAATTGAATTAGGTGGATTAGCTGTTATAGGTACCGAAAAACATGAATCAAGAAGAATTGATAATCAGTTAAGAGGTCGCGCAGGTCGTCAAGGTGATCCTGGTTATTCTCGTTTTTTTATTTCTGGTGAAGATGATTTATTACAACGTTTTGGCGGTTCTAAATTACAATATATTATAGAATTACTTAAAAAAATAAATACTTCAGATAATAAAATAACTTCTTCTAAATTAATAACTAAATTTTTGGTTAATGTTCAAAAAAAGATTGAATCTAGTAATTTTGATTATCGTAAATATATTTTAAAATACGATGATATTTTAAGAATTCAAAGAGAAATTATTTATAAACAAAGAAAAGAAGTTTTATTTTGTGAAGAAATAAAAAAACTAGCTTTAGATTTAGTTGAAAAAAATTTAAATTATCAAATTATTTATTATTTTAAAAATTCTAATACAAATTTAAAAAAACAAAATTATTTAGAAGATTTAATT
>Ca. P. pyri 1847-4C3 PYLR 2143
AATTAAATTTTTTAATATCAAATATTAATTTATTTGATATTTTTTTAATTTTTAATTCTTTTATTATTAATTTTAGTAGATAATAAATTTAATTTTTTTTAATTTAATTTTTTTAAAAAAAACAAAAAAGGAATAAAACTTATGTTTAATATTTTAAAAAAAATATTTAATTCTTCTAGAAAATATTTAAAAAAAGCTAAAATTTTAGCTGATAAAATTAATCAATTAGATGAAAAAATGGCAAATTTAAAAGACGAAGATTTTAAAAAAGAAACACAAAGATTAAAAAATATTTTTTGTCAAAAAAAAAATTTAGATGAACTTTTAGTTGAGGCATATGCTTTAGCCAGAGAAGCTAGTTATAGAATTACCGGAATGAAACCTTATTACGTTCAACTTTTAGGAGCTATTATATTACATCAAGGTAATGTGGCAGAAATGAAAACTGGAGAAGGGAAAACTTTAACTGCTATTATGCCGTCTTACTTGAATTCTTTAAGCGGTCAAAGTGTACATATTGTTACTGTTAATGAATATTTAGCTAGTCGTGAAGCTGAAGGTATTATAAGTAAAGTTTTTAATTTTTTAGGATTATCTGTTGGTTTAAATACTAAAAATAAAAATAATATAGAAAAAAAACAAGCTTATGATTGTGATATTCTTTATTCTACAAATAGTGAATTATCTTTTGATTATTTAAAAGATAACATGCAAATTGATCGTAAAAATTTGGTTATGCAAAGAGATTATTTTTATGCTATTGTAGATGAGGTTGATTCTATTTTAATAGACGAAGCTAGAACTCCTTTAATTATTTCCAGTCAAGATATCAAAACCAAATTTATTTATCGTGAAGCTGATCGTTTTGTAAGAACTTTAAAAAACAATCATTATATTATTGATTTAGAAACTAAAACTATTGAATTAACCGAAAAAGGTATAAATAAAGCAGAAAATTTTTTTCAAATAAATAATTTATATAATATTAATCATGCACAATTATTACATCGTATTAAGAATGCTTTAAAAGCTTTTTTTTTAATGCATAATAACAAAGATTATTTAGTTGTAAAAGATAAAATATTGATTATTGATGAATTTACAGGTAGAATTTTAAAAGGCCGTCAATTTAGTAATGGTTTACATCAAGCTTTAGAAGCTAAAGAAAGAGTTACTATTAAACCTGAAACTACTATTTCAGCCACTATTACTTATCAAAATTTTTTTCGTCTTTATAAAAAAATATCTGGAATGACAGGAACAGCTAAAACAGAAGAAGATGAATTTCGTAATATTTATAATATGGAAGTAGTAGAAATTCCAACTAATAAGCCTATGATTAGAATAGATGACCCAGATTTTATTTTTACAAATTTAAATGAAAAATGGAAATATTTAATTGAAGATGTTAAAAATAGACATAAAAAAGGACAACCTGTTTTAATTGGTACTATCACTGTTGAAATATCAGAACAAATTTCTAAAAAATTATATAAACAAAATATTACTCACGAAGTTTTAAATGCCAAAAATCATATGAGAGAAGCAGAAATAATTTCTAAAGCTGGTGTTAAGGGTGCTGTAACTATTGCTACTAATATGGCAGGTCGTGGAACTGATATTATTTTAGGTGAAGGTGTAATTGAATTAGGTGGATTAGCTGTTATAGGTACCGAAAAACATGAATCAAGAAGAATTGATAATCAGTTAAGAGGTCGCGCAGGTCGTCAAGGTGATCCTGGTTATTCTCGTTTTTTTATTTCTGGTGAAGATGATTTATTACAACGTTTTGGCGGTTCTAAATTACAATATATTATAGAATTACTTAAAAAAATAAATACTTCAGATAATAAAATAACTTCTTCTAAATTAATAACTAAATTTTTGGTTAATGTTCAAAAAAAGATTGAATCTAGTAATTTTGATTATCGTAAATATATTTTAAAATACGATGATATTTTAAGAATTCAAAGAGAAATTATTTATAAACAAAGAAAAGAAGTTTTATTTTGTGAAGAAATAAAAAAACTAGCTTTAGATTTAGTTGAAAAAAATTTAAATTATCAAATTATTTATTATTTTAAAAATTCTAATACAAATTTAAAAAAACAAAATTATTTAGAAGATTTAATTAATTATTTAG
>Sb41 (Mexico) secA 2970
ACTTTGGTTTCCACCCTAAAATTGTTAATTTTTGTTTTTTTCACTCAGGTTTTTGATAAAAATTAACATTATTTTATTTTCATTGCACTTTCACCTCACTTCATTTTATTTTCATTTTTTAATATTGAACCAAAGTAAGAATTATTGAAATACGAACCAACAACCCGCAATTACAAATTCAAAAACTAAAAAATATAAAGGATTAAAACGATTATGTTAAATTTTTTAAAAAAAATATTTAATTCTTCCAAAAAAGCTTTAAGAAAAGCTAGAACCATAGCTAATAAAGTACAAAATTTAGAAGCCCAAATGGCTTTATTAGATGACAAAGATTTTGCCACAAAAACCGCAGAATTAAAAAAACTCTTTCAAGAAGGAAAAACCCTTAACCAACTGCTGCCCGAAGCCTATGCTCTTGCCAAAGAAGCTACCAAAAGAGTAACAGGACTTACTCCTTATTACGTTCAAATTTTGGGCGCTGTAATTTTGCATCAAGGAAATATTTCTGAGATGAAAACTGGTGAAGGAAAAACCCTTACTGCCATCATGCCTGCTTATCTTAACGCTTTAAGTGGTAACCCTGTTCACATTGTTACAGTCAATGAATACCTAGCTAAAAGAGAATTTGAAGGTAGCATCGGTGATGTTTTTCGCTTTTTGGGAATGACAGTAGGACTTAATACCAAAGACAAAGACCACGCACAAAAACAACAAGCCTATTTATGTGATATTCTCTACACTACTAACAGTGAATTAGGGTTTGATTATTTAAGAGACAACATGGAAATTGAAGCTTCCAATTTGGTAATGAAACACCCTTACAGTTATGCTATTGTTGATGAAGTAGACTCTATTTTAATTGATGAGGCAAGAACGCCTTTAATTATTTCCCAAAGCGTCAAAGAAACTAAGAATTTATACAAAGAAGCACAACGTTTTGTTCGCACCCTTAAAAATAGCCATTATCTTATTGAATTAGAAACTAAAACAATTGAACTTACCGAAGAAGGAATTACCAAAGCTGAAAACTTTTTCCAAATTGATAATTTATACAACGTAGAACACGCCTCTTTGCTCCACCATGTAAAAAACGCCCTTAAAGCAGCTTTTACGATGCACAAAGACAAAGATTACTTAGTTGATTACAAAGATGGACAAGTTCTAATTATTGATCAATTTACTGGACGTGCTTTGCCAGGACGCCAATTTAGCGACGGTCTTCACCAAGCATTAGAAGCCAAAGAAGGAGTATTAATTAAAGAAGAAACTTCCATTGGAGCTACTATTACTTATCAAAATTTTTTCCGTCTTTATCACAAATTATCAGGGATGACAGGAACTGCCAAAACCGAAGAAGATGAATTTAGAGACATTTATAACATGGAAGTTATCGAAATTCCTACCAATGTTCCTATGATAAGAATTGACGAGCCCGATTTTATTTTTGTTTCTTTAAAAGAAAAATACGACGCTTTAATTGAAGAAATAACTTCTCGCCACAAAAAAAGACAACCCATTTTAATTGGGACAACTACAGTAGAAGTTTCTGAAATTATTTCTAAAAAATTAAAAAAACATTCCATTAAACACGAAATTCTAAATGCCAAAAACCACTCTAAAGAAGCAGACATCATTGCTAAGGCAGGACTTAAAAATGCAGTTACTATTGCTACTAATATGGCAGGACGTGGAACTGATATTCGTTTAGGCGAAGGGGTTAAAGAATTAGGCGGACTTGCTGTTTTAGGTACTGAAAGACACGAATCACGAAGAATTGATAACCAATTAAGAGGACGTGCTGGACGTCAAGGCGACCCTGGTTATTCACGTTTTTTTATTTCTAGCGAAGATGAACTTGCCCAAAGATTTGGTGGCACTAGAATAGAAAAAATTATTTCTTTGCTCCAAAAAATAAGCGATTCCGAAACTAAAACTTCATCTAAAATGGTGACTAAATTTTTTACCAAAATACAAAAAAAAGTAGAATCTTCCAATTTTGACTATCGTAAATACCTCTTAAAATATGATGATATTTTACGTATTCAAAGAGAAATTATCTATAACCAAAGAAAAGAAATTCTAGTTAGCAATAGAGTAGAACAAATCGTTCAAGATTTAATGCAAAAGATCCTTAATAAAGCTATTTTGTCACATTTTACTAACAACCCTACCCAATGTCAAACCCAAACTTTAATTACTTTTTTAGAAAATAAATTTTTCCCTAAACAAACCTTTGATTTAGAAGAAGTACAAGAATTATGCAACAACCCTAAAACAAACTCCCTTGATTCTTTTCAACAACATTTATTGCAAAAAGTAAAAGCCACTTTACAATCTCAAAAAGATTTTTTTGAAAAAGACCCTGATAAAGCTCAATATTTTGCAAAAGGTCTTAAATGGATTACATTAAAAATAATTGATAATTACTACCAACGCCACATCAATGACATGAGTTCTTTAAGACAAGGAATTGGATTTGTAAGTTACGGACAACAAGATTCTTTTATTGAATATCAAAAAGAAGGACAAGTTTTATTCAATAACATGATTGCAAAAATTGCAAACGACATTACTGCTACTATTTTAAAGTTTTCTTTCGCAGATAGTTTTCAAACGCCTCCCAAACAAAAAGTTTTTTTAAACAATGATTCAAGCGATGATGAATCTTCTAAAAAAAGAAGAACTAGAAAAGTAAGAAATTCTAAAAAACCTTGGAATTAATTTGTGGAAAAATACGAAATTAATCAAATTTTACAAAACTTGCATCAAAACCTTCAAGATTTAAAACAAGCCCTTGATTTTAAAAAAACCAATCAAACAATTGAAAAATTAAATTGCGCCATGCAAAAAGAAGATTTTTGGCAAGACCCCCAAAAAGCTGTTACAATAAGCCAACAATTCAACGACTTGCAAGACAAAAAAACTACTTTAGAAACTTTAGAACAAAATTATTTGGATCTAGAAACTTTA>Sb7 (Mexico) secA 2732
GGTTTTTGATAAAAATTAACATTATTTTATTTTCATTGCACTTTCACCTCACTTCATTTTATTTTCATTTTTTAATATTGAACCAAAGTAAGAATTATTGAAATACGAACCAACAACCCGCAATTACAAATTCAAAAACTAAAAAATATAAAGGATTAAAACGATTATGTTAAATTTTTTAAAAAAAATATTTAATTCTTCCAAAAAAGCTTTAAGAAAAGCTAGAACCATAGCTAATAAAGTACAAAATTTAGAAGCCCAAATGGCTTTATTAGATGACAAAGATTTTGCCACAAAAACCGCAGAATTAAAAAAACTCTTTCAAGAAGGAAAAACCCTTAACCAACTGCTGCCCGAAGCCTATGCTCTTGCCAAAGAAGCTACCAAAAGAGTAACAGGACTTACTCCTTATTACGTTCAAATTTTGGGCGCTGTAATTTTGCATCAAGGAAATATTTCTGAGATGAAAACTGGTGAAGGAAAAACCCTTACTGCCATCATGCCTGCTTATCTTAACGCTTTAAGTGGTAACCCTGTTCACATTGTTACAGTCAATGAATACCTAGCTAAAAGAGAATTTGAAGGTAGCATCGGTGATGTTTTTCGCTTTTTGGGAATGACAGTAGGACTTAATACCAAAGACAAAGACCACGCACAAAAACAACAAGCCTATTTATGTGATATTCTCTACACTACTAACAGTGAATTAGGGTTTGATTATTTAAGAGACAACATGGAAATTGAAGCTTCCAATTTGGTAATGAAACACCCTTACAGTTATGCTATTGTTGATGAAGTAGACTCTATTTTAATTGATGAGGCAAGAACGCCTTTAATTATTTCCCAAAGCGTCAAAGAAACTAAGAATTTATACAAAGAAGCACAACGTTTTGTTCGCACCCTTAAAAATAGCCATTATCTTATTGAATTAGAAACTAAAACAATTGAACTTACCGAAGAAGGAATTACCAAAGCTGAAAACTTTTTCCAAATTGATAATTTATACAACGTAGAACACGCCTCTTTGCTCCACCATGTAAAAAACGCCCTTAAAGCAGCTTTTACGATGCACAAAGACAAAGATTACTTAGTTGATTACAAAGATGGACAAGTTCTAATTATTGATCAATTTACTGGACGTGCTTTGCCAGGACGCCAATTTAGCGACGGTCTTCACCAAGCATTAGAAGCCAAAGAAGGAGTATTAATTAAAGAAGAAACTTCCATTGGAGCTACTATTACTTATCAAAATTTTTTCCGTCTTTATCACAAATTATCAGGGATGACAGGAACTGCCAAAACCGAAGAAGATGAATTTAGAGACATTTATAACATGGAAGTTATCGAAATTCCTACCAATGTTCCTATGATAAGAATTGACGAGCCCGATTTTATTTTTGTTTCTTTAAAAGAAAAATACGACGCTTTAATTGAAGAAATAACTTCTCGCCACAAAAAAAGACAACCCATTTTAATTGGGACAACTACAGTAGAAGTTTCTGAAATTATTTCTAAAAAATTAAAAAAACATTCCATTAAACACGAAATTCTAAATGCCAAAAACCACTCTAAAGAAGCAGACATCATTGCTAAGGCAGGACTTAAAAATGCAGTTACTATTGCTACTAATATGGCAGGACGTGGAACTGATATTCGTTTAGGCGAAGGGGTTAAAGAATTAGGCGGACTTGCTGTTTTAGGTACTGAAAGACACGAATCACGAAGAATTGATAACCAATTAAGAGGACGTGCTGGACGTCAAGGCGACCCTGGTTATTCACGTTTTTTTATTTCTAGCGAAGATGAACTTGCCCAAAGATTTGGTGGCACTAGAATAGAAAAAATTATTTCTTTGCTCCAAAAAATAAGCGATTCCGAAACTAAAACTTCATCTAAAATGGTGACTAAATTTTTTACCAAAATACAAAAAAAAGTAGAATCTTCCAATTTTGACTATCGTAAATACCTCTTAAAATATGATGATATTTTACGTATTCAAAGAGAAATTATCTATAACCAAAGAAAAGAAATTCTAGTTAGCAATAGAGTAGAACAAATCGTTCAAGATTTAATGCAAAAGATCCTTAATAAAGCTATTTTGTCACATTTTACTAACAACCCTACCCAATGTCAAACCCAAACTTTAATTACTTTTTTAGAAAATAAATTTTTCCCTAAACAAACCTTTGATTTAGAAGAAGTACAAGAATTATGCAACAACCCTAAAACAAACTCCCTTGATTCTTTTCAACAACATTTATTGCAAAAAGTAAAAGCCACTTTACAATCTCAAAAAGATTTTTTTGAAAAAGACCCTGATAAAGCTCAATATTTTGCAAAAGGTCTTAAATGGATTACATTAAAAATAATTGATAATTACTACCAACGCCACATCAATGACATGAGTTCTTTAAGACAAGGAATTGGATTTGTAAGTTACGGACAACAAGATTCTTTTATTGAATATCAAAAAGAAGGACAAGTTTTATTCAATAACATGATTGCAAAAATTGCAAACGACATTACTGCTACTATTTTAAAGTTTTCTTTCGCAGATAGTTTTCAAACGCCTCCCAAACAAAAAGTTTTTTTAAACAATGATTCAAGCGATGATGAATCTTCTAAAAAAAGAAGAACTAGAAAAGTAAGAAATTCTAAAAAACCTTGGAATTAATTTGTGGAAAAATACGAAATTAATCAAATTTTACAAAACTTGCATCAAAACCTTCAAG
