# Supplementary material for: Multilocus sequence typing of diverse phytoplasmas using hybridization probe-based sequence capture provides high resolution strain differentiation
Source: Front Microbiol. 2022 Sep 29;13:959562. doi: 10.3389/fmicb.2022.959562 (PMC9556853; doi:10.3389/fmicb.2022.959562)
Supplement: Supplementary file 3 [file Data_Sheet_1.ZIP › secY_assemblies.fa]

>Ca P mali 3516-1A1 AP secY 1805
CTTTAGAAATATTGGAAAATAACACTTTAGTAAATCAAGAATTATTATTAGAAAAAAAAATTATTAAAAGTATACTACCTAATGGAGTTAAAATTTTATCTAAAGGGAAATTAACAAAAAAATTAAATTTTAAAGTTTCTAAATATTCAAAAA
AAGCTCAAGAAAATATTAAATTAGTTGGTGGCAATATTGAGGTTAATTAAAAGATGTTAAAAAAAATAAAATTAATTTTTAATAGTAAATTAATTTTCAGATTCATTTTCACTTTATTTATTATTTTTATTTTTATTTTAGGACGTAGTATAC
AAATCCCTTTTTTAAATGTACAAATACAAACTATTATTCAATTATTGAAAGGTTTGACTACATCTGATAAATTTTTAATTAATTTTGATCTTAATAATTTTAATTTATTATCTTTAAGCATATATCCTTATATTACTATTTCTATTTTTATTC
AATTGGTTCAAAAATTCATTCCTCATTTGAAAGAATGGCGTGAACAAGGCGAAGTTGGAAAACAAAAATTAAATCGTTTAACTCGTTTTTTAGCTATTTTATTAGCTATGTTTCAAAGTTATTTAATGATTAATAAATATAGTAGTAAGATAG
ATTATCCAGACAAGTTATATATATCGTTTTTTTTAGCTACCGGAACAGCTATTGCTATTTGGTTATCTGATTTAATTACAGCCAAAGGGATTGGTAATGGAACTTCAATTTTAATTATGGTTGGAATGAGTAGTGGAGTAATTACTACTTTTC
AAAAAATATTTGCATTTTGGAATACAGACAGAATTAAATTTTTTGCTTTATTGTTTTTTTTATTATTTATTTTAATATCTACTATTATAGTTTATTTAGCTACTTTAAAAATCCCTATTATTTATCCTAATAAAAAAAGTCAAGTAGAAAATT
ATATTCCTTTAAAAATTAATGTTCCTGGTGTATTGCCAATTATTTTAACATCCACAATGCAAGCATTTTTTATGTTTTGTATTAATAATATACCATTTTTTTATAAATTAGAATGTAAAGATAAAATTATAGAGTTTATTAGTATATCTACTA
ATTTAGGAATTATTTTTTTTGTTTGTTTAATAATTTTCTTCTCTTTTTTAACTGCTTTTTTAATTGTAAATACTAATGATATTGCTGAACATTTATCTAAACAAGATGCTTATATTGAAAATTGTAGGCCAGGTAAACAGACTGTGGAAAAAA
TATCTTATGATTTTTTCAGAATTACTATTATTGGTGTTTTTTTTATGGTTTTTTTATTTGTATTACCTTTGTTAATTAGTAAAGGTTTTGATTTTAAGGAATTTAAAATAGGGGGAACAGGATTTTTAATTATTGTTGGTGTTTCTATTGAAA
CTTTACAACAAATTAGTTCTACTGCCAATAAAGAAGATTATGCAAAAATTTTTTAAAAAAATAATAATTACATGTTTTTTATTTTATAAATTTATAGGTAAATTAAATGATTCTGATTAAAACAGAAAATGAAATTAATTTAATGAAACAAGC
TGGTTTTATTTTAAAAACTCTTAGAAAAATGTTAAGTTTATATTTAAAACCTGGCATTTCAACTTATTATTTAGATATTTTGGCTAAAAATTTTATTAAAAAACAAAGAGCTGTTTCTGCTTTTAAAGATTATCAAGGTTTTTCTAAACATAT
TTGTACTTCTGTTAATGAAGTAGTTGTTCACGGTATTCCTTCTAAAAAACAAATTTTAAAATCAGGTGATATTATCACTATTGATTTAGGAATTAATTATAAAGGTTACTTTGTTGACTCAG
>BnAY-TW1-high secY 1963
AAAGGACAATTAGCACGTTCAGGAAAAACTTTGCGTCCCGGCTTTGAAGGCGGACAAATCCCTTTTTTTCAAAGAATTCCTAAAAGAGGATTTCACAACTTTGCCCAAAAAAGATACGCCCTTCTTAACCTTAAAACTCTAGAAAA
CTTTCCTCAAGATACCGTTGTTACTCCTCAATTATTGTTAGAAAAAAAAATAATTAAAGACCAATTATGTGGTATTAAAGTTTTGGCGCAAGGAACTCTCACTAAAAAATTAGTCGTAAAAGCTTCAAAATTCTCCAAACAAGCTC
AAGCAGCCATTTTAGCAGTTGGTGGAAATATAGAGGTAATTTAAAGATGAAACGTCAATTAAAATTAGTTTTAGGCAATCGTAAATTAATGTTTCAAATCTTTTTTACCTTATTTATTATTTCTATTGTTTGTTTAGGAACTTCTT
GGCCTCTTCCTTTTATTAATACTAAATCCCTTGATTTGTCCAAACTTTTTGGGGTTTTTTCCATAAATGCTGGTACTCTTTTTGGATTGGGAATCACTCCTTACATCACTGCTTCCATTGTAGTGCAATTTTTGCAAAAACTTCTT
CCTATTTGTCGCGAATGGAAAGACCAAGGACAAATGGGCAAACGCAAACTTAATCTTTTAACACGTAGTCTTGCCTTATTGTTTGCTTTTGGGCAATCTTTTGCTTTTTTGAACAGTTATTCAAAACTTTTTGTCACATCAATAAG
TACAAGCCAACTGTTTTTGTTAGCTTTAATTGCTACTGCAGGAGTTGCTATTTTAATTTGGTTTGCTGACCTTATCAATTCCAAAGGTATTGGAAACGGGACTTCTATTTTAATTGTTGTTTCGATGAGCCACAGCCTAATTAATC
TATTTGTAAATCTGAACGAATCATATTTATCTCAAAACAATTTTTTAACTTTGAAAACTTTTAATTTTGCATGTATTGTTCTTTTACTTCTCTTATTTTTAATTTTTACTGTAGTTGTGCAAATAACATCTTTAAAAATACCTATC
AATTATGCGCGCAATCAAGTGCAAGGGAAAAGCTACATTCCATTAAAAATTAATAGTGCAGGAGTTATGCCAGTTATTTTGGCATCTGCTTTATTGCAACCTTTCCAGATGTTAGCAGGAGTTATTGGGAATACAAAATTTACAGA
ATTAGTAGATTTTTTTGCCAAAACTAACTTTCCTGAAAACCAAATTAACTTTTTTGCCATAGGCTTTTTAGTCTTGTTAGTAATTGTTTTTTCTTTCTTTTCTGCTTTTATGAATGTCAATCCTGAAGATATTTCAGAACATTTAT
CCAAACAAGATGCCTATATTGCAGGTTTAAGACCAGGTGAACAAACTACTCGTTATTTAGCTAATACCTTATTTAAAATCACTGTTTTAGGAACTGTTTTTATTGCTGCTCTTGTTGTAACACCTATTCTTATGGAACATTTTTTA
GGTTTGAAAGATATGAAATTAGGAGGAACCAGTTTGCTTATTATTGTTAGTGTAGCCCTTGAAACTATCCAACGCATCAAAGCTACTGCCAACAAAAAAGAATATCAAAAATTATTTTAATTAAGCAAACAAGACAATATGATACT
AATATTATTAGGACCGCCCGGAATTGGTAAAGGGACTCAAGCTTCTGTTTTATCAGATATTTTAAAAATTAACCACATTGCAACAGGCGATATTTTTCGTAAAAATTTTAAAGAAAATACTGAATTAGGCATTTTAAGTAAAAAAT
TTATTGCTCAAGGACTTTTAGTTCCTGACGACATTACTAACCAAATGATAGCTGATTACTTGTCTAAGGACATCGCTACTAAAGATTTTTTATTAGACGGTTTTCCCCGCAATGTTTTGCAAGCTCGTTTTTTGGATGATTTTTTC
AAAAACTCTCATTTATTTTTAACTAAAGTCATCTATTTTAACGCTGGCACCCAAGATTTAATGAA
>BnAY-TW1-low secY 1561
ATTATTGTTAGAAAAAAAAATAATTAAAGACCAATTATGTGGTATTAAAGTTTTGGCGCAAGGAACTCTCACTAAAAAATTAGTCGTAAAAGCTTCAAAATTCTCCAAACAAGCTCAAGCAGCCATTTTAGCAGTTGGTGGAAATA
TAGAGGTAATTTAAAGATGAAACGTCAATTAAAATTAGTTTTAGGCAATCGTAAATTAATGTTTCAAATCTTTTTTACCTTATTTATTATTTCTATTGTTTGTTTAGGAACTTCTTGGCCTCTTCCTTTTATTAATACTAAATCCC
TTGATTTGTCCAAACTTTTTGGGGTTTTTTCCATAAATGCTGGTACTCTTTTTGGATTGGGAATCACTCCTTACATCACTGCTTCCATTGTAGTGCAATTTTTGCAAAAACTTCTTCCTATTTGTCGCGAATGGAAAGACCAAGGA
CAAATGGGCAAACGCAAACTTAATCTTTTAACACGTAGTCTTGCCTTATTGTTTGCTTTTGGGCAATCTTTTGCTTTTTTGAACAGTTATTCAAAACTTTTTGTCACATCAATAAGTACAAGCCAACTGTTTTTGTTAGCTTTAAT
TGCTACTGCAGGAGTTGCTATTTTAATTTGGTTTGCTGACCTTATCAATTCCAAAGGTATTGGAAACGGGACTTCTATTTTAATTGTTGTTTCGATGAGCCACAGCCTAATTAATCTATTTGTAAATCTGAACGAATCATATTTAT
CTCAAAACAATTTTTTAACTTTGAAAACTTTTAATTTTGCATGTATTGTTCTTTTACTTCTCTTATTTTTAATTTTTACTGTAGTTGTGCAAATAACATCTTTAAAAATACCTATCAATTATGCGCGCAATCAAGTGCAAGGGAAA
AGCTACATTCCATTAAAAATTAATAGTGCAGGAGTTATGCCAGTTATTTTGGCATCTGCTTTATTGCAACCTTTCCAGATGTTAGCAGGAGTTATTGGGAATACAAAATTTACAGAATTAGTAGATTTTTTTGCCAAAACTAACTT
TCCTGAAAACCAAATTAACTTTTTTGCCATAGGCTTTTTAGTCTTGTTAGTAATTGTTTTTTCTTTCTTTTCTGCTTTTATGAATGTCAATCCTGAAGATATTTCAGAACATTTATCCAAACAAGATGCCTATATTGCAGGTTTAA
GACCAGGTGAACAAACTACTCGTTATTTAGCTAATACCTTATTTAAAATCACTGTTTTAGGAACTGTTTTTATTGCTGCTCTTGTTGTAACACCTATTCTTATGGAACATTTTTTAGGTTTGAAAGATATGAAATTAGGAGGAACC
AGTTTGCTTATTATTGTTAGTGTAGCCCTTGAAACTATCCAACGCATCAAAGCTACTGCCAACAAAAAAGAATATCAAAAATTATTTTAATTAAGCAAACAAGACAATATGATACTAATATTATTAGGACCGCCCGGAATTGGTAA
AGGGACTCAAGCTTCTGTTTTATCAGATATTTTAAAAATTAACCACATTGCAACAGGCGATATTTTTCGTAAAAATTTTAAAGAAAATACTGAATTAGGCA
>BnAY-TW1-medium secY 1867
CCGGCTTTGAAGGCGGACAAATCCCTTTTTTTCAAAGAATTCCTAAAAGAGGATTTCACAACTTTGCCCAAAAAAGATACGCCCTTCTTAACCTTAAAACTCTAGAAAACTTTCCTCAAGATACCGTTGTTACTCCTCAATTATTGTTAGAAAAAAAAATAATTAAAGACCAATTATGTGGTATTAAAGTTTTGGCGCAAGGAACTCTCACTAAAAAATTAGTCGTAAAAGCTTCAAAATTCTCCAAACAAGCTCAAGCAGCCATTTTAGCAGTTGGTGGAAATATAGAGGTAATTTAAAGATGAAACGTCAATTAAAATTAGTTTTAGGCAATCGTAAATTAATGTTTCAAATCTTTTTTACCTTATTTATTATTTCTATTGTTTGTTTAGGAACTTCTTGGCCTCTTCCTTTTATTAATACTAAATCCCTTGATTTGTCCAAACTTTTTGGGGTTTTTTCCATAAATGCTGGTACTCTTTTTGGATTGGGAATCACTCCTTACATCACTGCTTCCATTGTAGTGCAATTTTTGCAAAAACTTCTTCCTATTTGTCGCGAATGGAAAGACCAAGGACAAATGGGCAAACGCAAACTTAATCTTTTAACACGTAGTCTTGCCTTATTGTTTGCTTTTGGGCAATCTTTTGCTTTTTTGAACAGTTATTCAAAACTTTTTGTCACATCAATAAGTACAAGCCAACTGTTTTTGTTAGCTTTAATTGCTACTGCAGGAGTTGCTATTTTAATTTGGTTTGCTGACCTTATCAATTCCAAAGGTATTGGAAACGGGACTTCTATTTTAATTGTTGTTTCGATGAGCCACAGCCTAATTAATCTATTTGTAAATCTGAACGAATCATATTTATCTCAAAACAATTTTTTAACTTTGAAAACTTTTAATTTTGCATGTATTGTTCTTTTACTTCTCTTATTTTTAATTTTTACTGTAGTTGTGCAAATAACATCTTTAAAAATACCTATCAATTATGCGCGCAATCAAGTGCAAGGGAAAAGCTACATTCCATTAAAAATTAATAGTGCAGGAGTTATGCCAGTTATTTTGGCATCTGCTTTATTGCAACCTTTCCAGATGTTAGCAGGAGTTATTGGGAATACAAAATTTACAGAATTAGTAGATTTTTTTGCCAAAACTAACTTTCCTGAAAACCAAATTAACTTTTTTGCCATAGGCTTTTTAGTCTTGTTAGTAATTGTTTTTTCTTTCTTTTCTGCTTTTATGAATGTCAATCCTGAAGATATTTCAGAACATTTATCCAAACAAGATGCCTATATTGCAGGTTTAAGACCAGGTGAACAAACTACTCGTTATTTAGCTAATACCTTATTTAAAATCACTGTTTTAGGAACTGTTTTTATTGCTGCTCTTGTTGTAACACCTATTCTTATGGAACATTTTTTAGGTTTGAAAGATATGAAATTAGGAGGAACCAGTTTGCTTATTATTGTTAGTGTAGCCCTTGAAACTATCCAACGCATCAAAGCTACTGCCAACAAAAAAGAATATCAAAAATTATTTTAATTAAGCAAACAAGACAATATGATACTAATATTATTAGGACCGCCCGGAATTGGTAAAGGGACTCAAGCTTCTGTTTTATCAGATATTTTAAAAATTAACCACATTGCAACAGGCGATATTTTTCGTAAAAATTTTAAAGAAAATACTGAATTAGGCATTTTAAGTAAAAAATTTATTGCTCAAGGACTTTTAGTTCCTGACGACATTACTAACCAAATGATAGCTGATTACTTGTCTAAGGACATCGCTACTAAAGATTTTTTATTAGACGGTTTTCCCCGCAATGTTTTGCAAGCTCGTTTTTTGGATGATTTTTTCAAAAAC
>BnAY-TW1-vlow secY 1490
TTTGGCGCAAGGAACTCTCACTAAAAAATTAGTCGTAAAAGCTTCAAAATTCTCCAAACAAGCTCAAGCAGCCATTTTAGCAGTTGGTGGAAATATAGAGGTAATTTAAAGATGAAACGTCAATTAAAATTAGTTTTAGGCAATCGTAAATTAATGTTTCAAATCTTTTTTACCTTATTTATTATTTCTATTGTTTGTTTAGGAACTTCTTGGCCTCTTCCTTTTATTAATACTAAATCCCTTGATTTGTCCAAACTTTTTGGGGTTTTTTCCATAAATGCTGGTACTCTTTTTGGATTGGGAATCACTCCTTACATCACTGCTTCCATTGTAGTGCAATTTTTGCAAAAACTTCTTCCTATTTGTCGCGAATGGAAAGACCAAGGACAAATGGGCAAACGCAAACTTAATCTTTTAACACGTAGTCTTGCCTTATTGTTTGCTTTTGGGCAATCTTTTGCTTTTTTGAACAGTTATTCAAAACTTTTTGTCACATCAATAAGTACAAGCCAACTGTTTTTGTTAGCTTTAATTGCTACTGCAGGAGTTGCTATTTTAATTTGGTTTGCTGACCTTATCAATTCCAAAGGTATTGGAAACGGGACTTCTATTTTAATTGTTGTTTCGATGAGCCACAGCCTAATTAATCTATTTGTAAATCTGAACGAATCATATTTATCTCAAAACAATTTTTTAACTTTGAAAACTTTTAATTTTGCATGTATTGTTCTTTTACTTCTCTTATTTTTAATTTTTACTGTAGTTGTGCAAATAACATCTTTAAAAATACCTATCAATTATGCGCGCAATCAAGTGCAAGGGAAAAGCTACATTCCATTAAAAATTAATAGTGCAGGAGTTATGCCAGTTATTTTGGCATCTGCTTTATTGCAACCTTTCCAGATGTTAGCAGGAGTTATTGGGAATACAAAATTTACAGAATTAGTAGATTTTTTTGCCAAAACTAACTTTCCTGAAAACCAAATTAACTTTTTTGCCATAGGCTTTTTAGTCTTGTTAGTAATTGTTTTTTCTTTCTTTTCTGCTTTTATGAATGTCAATCCTGAAGATATTTCAGAACATTTATCCAAACAAGATGCCTATATTGCAGGTTTAAGACCAGGTGAACAAACTACTCGTTATTTAGCTAATACCTTATTTAAAATCACTGTTTTAGGAACTGTTTTTATTGCTGCTCTTGTTGTAACACCTATTCTTATGGAACATTTTTTAGGTTTGAAAGATATGAAATTAGGAGGAACCAGTTTGCTTATTATTGTTAGTGTAGCCCTTGAAACTATCCAACGCATCAAAGCTACTGCCAACAAAAAAGAATATCAAAAATTATTTTAATTAAGCAAACAAGACAATATGATACTAATATTATTAGGACCGCCCGGAATTGGTAAAGGGACTCAAGCTTCTGTTTTATCAGATATTTTAAAAATTAACCACATTGCAACAGGCGATATTTTTCGTAAAAATTTTAA>Ca P solani NA18-199 secY 994
GAAATCGATGTTGTAGATAAATAATCGGCAACCATTTGATTAGTGATAGAATCAGGAACTAACTTCCCTTGAGCAATAAATTTTTTACTTTCTTTACCTAATTGGGTTTTTTCTTTAAAATTTTTGCGAAAAATATCACCTGTTGCAACATGATGCATTTTTAAAAGGTCTGATAAAAACGCCGCTTGAGTGCCTTTACCAATTCCTGGAGGTCCTAATAATATTAATATCATAGTTTTTTTGTCTACTGAATTAAAATAATTTTGCATATTCTTTTTGGTTAGCGGTAGTCATAATTCGTTGAATAGTTTCAATTGCAACACTAACGATAATTAGTAAACTAGTTCCTCCTAATTTCATATGTTTTAAATGAAAAACTTTATTCATCAAGTAAGGCATAGTGACGAGTGTAACTAAAAAAACAGCCCCTATAACGGTGATTTTGAACAAAAGAGAAGATAAGTATTTCGTTGTTTGTTCTCCTGGTCTAAAACCAACAATATAGGCATCTTGTTTGGATAAATGCTCGGAAATATCTTCAGGATTAACATTCATAAAAGTAGAGAAAAAAGAAAAAACAATAATTAATAAAATATGCAAGCTCAAAGCAAAATTAACGATGTCAATATTAGTTAAATAATTGACAAAATTCTCAAAACCTTGATTATTTTTAATTATTGGGATTAACATTTTGAAAGGTTGCATCAAGGCATTTGCCAAAATTACAGGCATTACTCCAGCAGTGTTAATTTTAAAAGGGATATAACTATTACTTTTTGATGGACTTTGATTGCGAGCGTATTGTACTGGTATTTTTAAAGAAGTAATTTGGACAATCACAGTTACAATTAAAAATAAAAGCAATACTAAGATAATTAAAATAAATTGTGTTAGCAATTTTGGGTCAAAATTGTTGGTAAATAAATTGTCGTAATAATTTAATTGACTCTTTAAAAGAAATAAAACAAAATTATTACGACAATTTATTTACCAA>Ca P pruni 3194-2A1 secY 1915
GACAAATCCCTTTTTTCCAAAGAATTCCTAAAAGAGGGTTCCACAATTTTAATCAAAAAAAATATTTTTTAATTAATTTAAAAGATTTAGAAATTTTTGACAACGATACTGTAGTTACTAGAGAATTATTATTGAAAAAAAGACTT
ATCAAGAAAAACACTTCTGATATCAAAGTATTAGCAAATGGCACTTTCACTAAAAAATTAACAGTACAAGCGTCTAAATTTTCTAATAAAGCTCAAGAATTGATTCAACAAGCTGGCGGAAATGTCCAAATATTGAAGGTGGCATA
AGATGAAAATGGTAATAGATTTTCTTCGTGATAAAAGTAAAATAATTAAAAAAATTTTATTTACTTTAGTTATTTTATTTATCTTTGTTATCGGTAATAAATTAGTTATTCCTTCTGTGACGGTTCAAGAAAAATTTCTTTTTGAC
ATTAAACAATATTTTTCTAAGTCTAGTTTATTTGAAGCTAATGGTTCTATATATTTTTTATCTTTAGGGGTTTATCCCTATATCACTGCCTCTATTATTGTCCAGTTTTCGCAAAAATTATTTTCTTTTATGAAAGAATGGCAAGA
ACAAGGTGAAAGAGGAAAATATAAAACGAATTTAGTTGCTCGTTCTTTGACTTTACTATTTGCGGTAGGATTGGCTTTATCTTCTATTCAACGCGATGGAATCTCCTCGCTCGCTAACAATAAGGCACACGTTTTAACAATAGTGT
TTTTTTTAGTGGTCGGAGCCTTCATTAGCATTTGGTTAGCTGATTTAATCACTTCTAAAGGGGTAGGAAACGGTATTTCTATTTTCGTAGCAATTAGTGTAAGTAAAAATTTATATGATACGCTGAAGTTTTTAACTAACGTCAAC
AATCCAGACTTTGTAGCTAAAAGAATATTCACTTTAGTAGTTCTGTTAATCTTGTTAATTTTAACAGTGATTTTATCAGCTGCTTATTTAAAAGTGCCAATCACTTACGCTACTAAACAAAATAATGATAAAATAAAAAATCATAT
CCCTTTAAAACTTAATACTTCAGGAATTTTGCCAGTTATTTTAGCCAATAGTTTATTGCAAGTTTTTGGAACTATTTCTCTTTTGTTGGGGCCAGAAAATGGTTTTTCCCAATGGGTAAATCGATTTCAAGATTCTCAAAGTAATT
ATTTAGGTTTAGGTTTTTTCGTTTACTTATTATTAATTTTGTTATTTTCAGTTTTTTCTACTTTTATAACTATCAATCCGACAGACATTGCTGAACATTTATCAAAACAAGATGCTTACTTAGAAGGGGTAAAACCTGGAGACGAA
ACGGTTTATAAAATTACTCAAAAATTATTTAAAGTAACAGTCATCGGCGCTTTTGCTTTAACTGTCTTAGCTGCTTTACCCGAATTTATTAAATTTTTTGTTTGGACTAATGATTCTGACAAAACATTCAAAGTTCAATTAGGCGG
CACTAGTCTTTTAATTGTTGTAGGTGTGGCTGTTGAAGTAATGCAACGTATAACGACTCAAACTAATGTTAAGAAATTATACAAAAAATTATTTTAAATAATAAAATTTTATAAATTAAAAAGAAATCATTATGTTTAGATTTAAG
GCAGGTTTGTTACCCTTTATGATAATAATTAAATCAGAGAATGAAATTGCTATAATGAGAAAAGCAGGTCAAATTTTATCTTCTATAAGAAAAGATTTAATCCTTTCTTTAAAAGAAGGCGTTTCTACTTTTGCTTTAGATATGAT
TGCTCGTGAATTGATTGAAAAACATGGAGTAGTTTCCGCTTTTAAAGGTTATAAAGGTTTTGATGGTTATATGTGCACTTCCGTTAATGAAGCTATCGTGCACGGAATACCATCTAAAAAACAAATTTTAAAAAAAGGCGATATCA
TTACGATTGATATGGGG
>Ca P pruni 1847-6A1 secY 1917
AAAGAATTCCTAAAAGAGGGTTCCACAATTTTAATCAAAAAAAATATTTTTTAATTAATTTAAAAGATTTAGAAATTTTTGACAACGATACTGTAGTTACTAGAGAATTATTATTGAAAAAAAGACTTATCAAGAAAAACACTTCTGATATCAAAGTATTAGCAAATGGCACTTTCACTAAAAAATTAACAGTACAAGCGTCTAAATTTTCTAATAAAGCTCAAGAATTGATTCAACAAGCTGGCGGAAATGTCCAAATATTGAAGGTGGCATAAGATGAAAATGGTAATAGATTTTCTTCGTGATAAAAGTAAAATAATTAAAAAAATTTTATTTACTTTAGTTATTTTATTTATCTTTGTTATCGGTAATAAATTAGTTATTCCTTCTGTGACGGTTCAAGAAAAATTTCTTTTTGACATTAAACAATATTTTTCTAAGTCTAGTTTATTTGAAGCTAATGGTTCTATATATTTTTTATCTTTAGGGGTTTATCCCTATATCACTGCCTCTATTATTGTCCAGTTTTCGCAAAAATTATTTTCTTTTATGAAAGAATGGCAAGAACAAGGTGAAAGAGGAAAATATAAAACGAATTTAGTTGCTCGTTCTTTGACTTTACTATTTGCGGTAGGATTGGCTTTATCTTCTATTCAACGCGATGGAATCTCCTCGCTCGCTAACAATAAGGCACACGTTTTAACAATAGTGTTTTTTTTAGTGGTCGGAGCCTTCATTAGCATTTGGTTAGCTGATTTAATCACTTCTAAAGGGGTAGGAAACGGTATTTCTATTTTCGTAGCAATTAGTGTAAGTAAAAATTTATATGATACGCTGAAGTTTTTAACTAACGTCAACAATCCAGACTTTGTAGCTAAAAGAATATTCACTTTAGTAGTTCTGTTAATCTTGTTAATTTTAACAGTGATTTTATCAGCTGCTTATTTAAAAGTGCCAATCACTTACGCTACTAAACAAAATAATGATAAAATAAAAAATCATATCCCTTTAAAACTTAATACTTCAGGAATTTTGCCAGTTATTTTAGCCAATAGTTTATTGCAAGTTTTTGGAACTATTTCTCTTTTGTTGGGGCCAGAAAATGGTTTTTCCCAATGGGTAAATCGATTTCAAGATTCTCAAAGTAATTATTTAGGTTTAGGTTTTTTCGTTTACTTATTATTAATTTTGTTATTTTCAGTTTTTTCTACTTTTATAACTATCAATCCGACAGACATTGCTGAACATTTATCAAAACAAGATGCTTACTTAGAAGGGGTAAAACCTGGAGACGAAACGGTTTATAAAATTACTCAAAAATTATTTAAAGTAACAGTCATCGGCGCTTTTGCTTTAACTGTCTTAGCTGCTTTACCCGAATTTATTAAATTTTTTGTTTGGACTAATGATTCTGACAAAACATTCAAAGTTCAATTAGGCGGCACTAGTCTTTTAATTGTTGTAGGTGTGGCTGTTGAAGTAATGCAACGTATAACGACTCAAACTAATGTTAAGAAATTATACAAAAAATTATTTTAAATAATAAAATTTTATAAATTAAAAAGAAATCATTATGTTTAGATTTAAGGCAGGTTTGTTACCCTTTATGATAATAATTAAATCAGAGAATGAAATTGCTATAATGAGAAAAGCAGGTCAAATTTTATCTTCTATAAGAAAAGATTTAATCCTTTCTTTAAAAGAAGGCGTTTCTACTTTTGCTTTAGATATGATTGCTCGTGAATTGATTGAAAAACATGGAGTAGTTTCCGCTTTTAAAGGTTATAAAGGTTTTGATGGTTATATGTGCACTTCCGTTAATGAAGCTATCGTGCACGGAATACCATCTAAAAAACAAATTTTAAAAAAAGGCGATATCATTACGATTGATATGGGGATCAAATATCAAGGTTATTA
>Ca P prunorum ESFY 2813-1C1 secY 945
CAAGTTTCTAAATATTCAAAAAAAGCTCAAGAAAATATAAAATTAGCAGGCGGAAATATTGAGGTTAATTAAGGGATGTTAAAAAACATAAAATTAATTTTTAACAGTAAATTAATTTCAAGAATTGTTTTTACTTTATTTATTATTTTTATTTTTATTTTAGGACGTAGTATACAAATTCCGTTTTTACCTGTTAACATAGCGGCAATTATGAAAATTTTTAAAAAATTTAATCAAAATCAATTTTTAATTAATTTTGATCTTAGTAATTTTAATTTATTATCTTTAAGTATATATCCTTATATTACTGTTTCTATTTTTATTCAATTGGTTCAAAAATTAATTCCTCATTTGAAAGAATGGCGTGAACAAGGTGAAGTTGGAAAACAAAAATTAAATCGTTTAATTCGTTTTTTAGCTATTTTATTAGCTATGTTTCAAAGTTATTTAATGATGAATAAATATAATATTGAATTATTTAAAGATAAGATATATATATCGTTTTTTTTAGCTACTGGAACAGCTATTTCTATTTGGTTATCTGATTTAATTACAGCTAAAGGGATTGGTAATGGAACTTCAATTTTAATTATGGTTGGAATGAGTAGTGGAGTAATTAATACTTTTCAAAAAATATTTGAATTTTGGCATACTGATAAAATTAAATTTTTTTCTTTATTTTTATTATTATTATTTATTTTAATATCTACTGTTATAATTTATTTAGCTACTTTTAAAATTCCTATTATTTATCCTAATAAACAAAGTCAGGTAGAAAATTATATTCCTTTAAAAATTAATGTTTCCGGGGTATTGCCTATTATTTTAACGTCTACTTTACAAGCATTTTTTATGTTTTTTATTAATAATATACCATTTTTTAACAAATTAAGTTATAAAGATAAAATTATAGATTTTATTAGTATATCTACTAGTTTAGGAATT
>Ca P pyri 1847-2C1 PD secY 687
GAATTTATTAGTATGTCTAATAGTTTAGGAATTATTTTTTTTGTTTGTTTAATGATTTTTTTCTCTTTTTTAACTTCTTTTGTAATTGTTAATATTAATGATATTTCAGAACATTTATCTAAACAAGATGCTTATATTGAAAATTGTAGACCA
GGTAAACAAACTACAGAAAAAATATCTTATGATTTTTTTAGAATTACACTTATTGGTGTTTTGTTCATGGTTTTTTTATTCATATTACCTTTGTTAATTAGTAAATTTTTTAATTTTACAGAATTTAAAATTGGTGGAACAGGATTTTTAATT
ATTGTTGGTGTTTCTATTGAAACTTTACAACAAATTAGTTCTACAGCCAATAAAGAGGATTATGCAAGAATTTTTTAAAAAAATCATTATGATTTTTTATTTTATAAATTTTATAGGTAAATTGAATGATTTTTATTAAAACAGAAAATGAAA
TTAATTTAATGAAACAAGCTGGTTTTATTTTAAAACGTCTTAGAAAAATGTTAAGTTTATATTTAAAACCTGGCATTTCGACTTATTATTTAGATATTTTAGCTAAAAATTTTATTAAAAAGCAAAAAGCTTTTTCAGCTTTTAAAAATTATC
AAGGTTTTTCTAAACATATTTGTACTTCTGTTAATGAAGTTGTTGTTCATGGCATTCCTTCTAAAAAACAAATTT
>Ca P pyri 1847-4C3 PYLR secY 599
GATTTTTTTCTCTTTTTTAACTTCTTTTGTAATTGTTAATATTAATGATATTTCAGAACATTTATCTAAACAAGATGCTTATATTGAAAATTGTAGACCAGGTAAACAAACTACAGAAAAAATATCTTATGATTTTTTTAGAATTACACTTATTGGTGTTTTGTTCATGGTTTTTTTATTCATATTACCTTTGTTAATTAGTAAATTTTTTAATTTTACAGAATTTAAAATTGGTGGAACAGGATTTTTAATTATTGTTGGTGTTTCTATTGAAACTTTACAACAAATTAGTTCTACAGCCAATAAAGAGGATTATGCAAGAATTTTTTAAAAAAATCATTATGATTTTTTATTTTATAAATTTTATAGGTAAATTGAATGATTTTTATTAAAACAGAAAATGAAATTAATTTAATGAAACAAGCTGGTTTTATTTTAAAACGTCTTAGAAAAATGTTAAGTTTATATTTAAAACCTGGCATTTCGACTTATTATTTAGATATTTTAGCTAAAAATTTTATTAAAAAGCAAAAAGCTTTTTCAGCTTTTAAAAATTATCAAGGTTTTTCTAAACATATTTGTACTTCTGTTAATGAAGT
>Sb41 (Mexico) secY 1808
AAAAGAGGATTTCACAACTTTGCCCAAAAAAGATACGCCCTTCTTAACCTTAAAACTCTAGAAACCTTTCCTCAAGATA
CCGTTGTCACTCCTCAATTATTGTTAGAAAAAAAAATAATTAAAGACCAATTATGTGGTATTAAAGTTTTGGCGCAAGG
AACTCTCACTAAAAAATTAGTCGTAAAAGCTTCAAAATTCTCCAAACAAGCTCAAGCAGCCATTTTAGCAGTTGGTGGA
AATATAGAGGTAATTTAAAGATGAAACGTCAATTAAAATTAGTTTTAGGCAATCGTAAATTAATGTTTCAAATCTTTTT
TACCTTATTTATTATTTCTATTGTTTGTTTAGGAACTTCTTGGCCTCTTCCTTTTATTAATACTAAATCCCTTGATTTG
TCCAAACTTTTTGGGGTTTTTTCCATAAATGCTGGTACTCTTTTTGGATTGGGAATCACTCCTTACATCACTGCTTCCA
TTGTAGTGCAATTTTTGCAAAAACTTCTTCCTATTTGTCGCGAATGGAAAGACCAAGGACAAATGGGCAAACGCAAACT
TAATCTTTTAACACGTAGTCTTGCCTTATTGTTTGCTTTTGGGCAATCTTTTGCTTTTTTGAACAGTTATTCAAAACTT
TTTGTCACATCAATAAGTACAAGCCAACTGTTTTTGTTAGCTTTAATTGCTACTGCAGGAGTTGCTATTTTAATTTGGT
TTGCTGACCTTATCAATTCCAAAGGTATTGGAAACGGGACTTCTATTTTAATTGTTGTTTCGATGAGCCACAGCCTAAT
TAATCTATTTGTAAATCTGAACGAATCATATTTATCTCAAAAAAATTTTTTAACTTTGAAAACTTTTAATTTTGCATGT
ATTGTTCTTTTACTTCTCTTATTTTTAATTTTTACTGTAGTTGTGCAAATAACATCTTTAAAAATACCTATCAATTATG
CGCGCAATCAAGTGCAAGGAAAAAGCTACATTCCATTAAAAATTAATAGTGCAGGAGTTATGCCAGTTATTTTGGCATC
TGCTTTATTGCAACCTTTCCAGATGTTATCAGGAGTTATTGGGAATACAAAATTTACAGAAGTAGTAGATTTTTTTGCC
AAAACTAACTTTCCTGGAAACCAAATTAACTTTTTTGCCATAGGCTTTTTAGTCTTGTTAGTAATTGTTTTTTCTTTCT
TTTCTGCTTTTATGAATGTCAATCCTGAAGATATTTCAGAACATTTATCCAAACAAGATGCCTATATTGCAGGTTTAAG
ACCAGGTGAACAAACTACTCGTTATTTAGCTAATACCTTATTTAAAATCACCGTTTTAGGAACTGTTTTTATTGCTGCT
CTTGTTGTAACACCTATTCTTATGGAACATTTTTTAGGTTTGAAAGATATGAAATTAGGAGGAACCAGTTTGCTTATTA
TTGTTAGTGTAGCCCTTGAAACTATCCAACGCATCAAAGCTACTGCCAACAAAAAAGAATATCAAAAATTATTTTAATT
AAGCAAACAAGACAATATGATACTAATATTATTAGGACCGCCCGGAATTGGTAAAGGGACTCAAGCTTCTGTTTTATCA
GATATTTTAAAAATTAAGCACATTGCAACAGGCGATATTTTTCGTAAAAATTTTAAAGAAAATGCTGAATTAGGCATTT
TAAGTAAAAAATTTATTGCTCAAGGACTTTTAGTTCCTGACGACATTACTAACCAAATGATAGCTGATTACTTGTCTAA
GGACATCGCTACTAAAGATTTTTTATTAGACGGTTTTCCCCGCAATGTTTTGCAAGCTCGTTTTTTGGAT
>Sb7 (Mexico) secY 1432
AAAAGCTTCAAAATTCTCCAAACAAGCTCAAGCAGCCATTTTAGCAGTTGGTGGAAATATAGAGGTAATTTAAAGATGA
AACGTCAATTAAAATTAGTTTTAGGCAATCGTAAATTAATGTTTCAAATCTTTTTTACCTTATTTATTATTTCTATTGT
TTGTTTAGGAACTTCTTGGCCTCTTCCTTTTATTAATACTAAATCCCTTGATTTGTCCAAACTTTTTGGGGTTTTTTCC
ATAAATGCTGGTACTCTTTTTGGATTGGGAATCACTCCTTACATCACTGCTTCCATTGTAGTGCAATTTTTGCAAAAAC
TTCTTCCTATTTGTCGCGAATGGAAAGACCAAGGACAAATGGGCAAACGCAAACTTAATCTTTTAACACGTAGTCTTGC
CTTATTGTTTGCTTTTGGGCAATCTTTTGCTTTTTTGAACAGTTATTCAAAACTTTTTGTCACATCAATAAGTACAAGC
CAACTGTTTTTGTTAGCTTTAATTGCTACTGCAGGAGTTGCTATTTTAATTTGGTTTGCTGACCTTATCAATTCCAAAG
GTATTGGAAACGGGACTTCTATTTTAATTGTTGTTTCGATGAGCCACAGCCTAATTAATCTATTTGTAAATCTGAACGA
ATCATATTTATCTCAAAAAAATTTTTTAACTTTGAAAACTTTTAATTTTGCATGTATTGTTCTTTTACTTCTCTTATTT
TTAATTTTTACTGTAGTTGTGCAAATAACATCTTTAAAAATACCTATCAATTATGCGCGCAATCAAGTGCAAGGAAAAA
GCTACATTCCATTAAAAATTAATAGTGCAGGAGTTATGCCAGTTATTTTGGCATCTGCTTTATTGCAACCTTTCCAGAT
GTTATCAGGAGTTATTGGGAATACAAAATTTACAGAAGTAGTAGATTTTTTTGCCAAAACTAACTTTCCTGGAAACCAA
ATTAACTTTTTTGCCATAGGCTTTTTAGTCTTGTTAGTAATTGTTTTTTCTTTCTTTTCTGCTTTTATGAATGTCAATC
CTGAAGATATTTCAGAACATTTATCCAAACAAGATGCCTATATTGCAGGTTTAAGACCAGGTGAACAAACTACTCGTTA
TTTAGCTAATACCTTATTTAAAATCACCGTTTTAGGAACTGTTTTTATTGCTGCTCTTGTTGTAACACCTATTCTTATG
GAACATTTTTTAGGTTTGAAAGATATGAAATTAGGAGGAACCAGTTTGCTTATTATTGTTAGTGTAGCCCTTGAAACTA
TCCAACGCATCAAAGCTACTGCCAACAAAAAAGAATATCAAAAATTATTTTAATTAAGCAAACAAGACAATATGATACT
AATATTATTAGGACCGCCCGGAATTGGTAAAGGGACTCAAGCTTCTGTTTTATCAGATATTTTAAAAATTAAGCACATT
GCAACAGGCG
>BnAY-BR1 (Saskatchewan) secY 1853
TTTGAAGGCGGACAAATCCCTTTTTTTCAAAGAATTCCTAAAAGAGGATTTCACAACTTTGCCCAAAAAAGATACGCCCTTC
TTAACCTTAAAACTCTAGAAAACTTTCCTCAAGATACCGTTGTTACTCCTCAATTATTGTTAGAAAAAAAAATAATTAAAGA
CCAATTATGTGGTATTAAAGTTTTGGCGCAAGGAACTCTCACTAAAAAATTAGTCGTAAAAGCTTCAAAATTCTCCAAACAA
GCTCAAGCAGCCATTTTAGCAGTTGGTGGAAATATAGAGGTAATTTAAAGATGAAACGTCAATTAAAATTAGTTTTAGGCAA
TCGTAAATTAATGTTTCAAATCTTTTTTACCTTATTTATTATTTCTATTGTTTGTTTAGGAACTTCTTGGCCTCTTCCTTTT
ATTAATACTAAATCCCTTGATTTGTCCAAACTTTTTGGGGTTTTTTCCATAAATGCTGGTACTCTTTTTGGATTGGGAATCA
CTCCTTACATCACTGCTTCCATTGTAGTGCAATTTTTGCAAAAACTTCTTCCTATTTGTCGCGAATGGAAAGACCAAGGACA
AATGGGCAAACGCAAACTTAATCTTTTAACACGTAGTCTTGCCTTATTGTTTGCTTTTGGGCAATCTTTTGCTTTTTTGAAC
AGTTATTCAAAACTTTTTGTCACATCAATAAGTACAAGCCAACTGTTTTTGTTAGCTTTAATTGCTACTGCAGGAGTTGCTA
TTTTAATTTGGTTTGCTGACCTTATCAATTCCAAAGGTATTGGAAACGGGACTTCTATTTTAATTGTTGTTTCGATGAGCCA
CAGCCTAATTAATCTATTTGTAAATCTGAACGAATCATATTTATCTCAAAACAATTTTTTAACTTTGAAAACTTTTAATTTT
GCATGTATTGTTCTTTTACTTCTCTTATTTTTAATTTTTACTGTAGTTGTGCAAATAACATCTTTAAAAATACCTATCAATT
ATGCGCGCAATCAAGTGCAAGGGAAAAGCTACATTCCATTAAAAATTAATAGTGCAGGAGTTATGCCAGTTATTTTGGCATC
TGCTTTATTGCAACCTTTCCAGATGTTAGCAGGAGTTATTGGGAATACAAAATTTACAGAATTAGTAGATTTTTTTGCCAAA
ACTAACTTTCCTGAAAACCAAATTAACTTTTTTGCCATAGGCTTTTTAGTCTTGTTAGTAATTGTTTTTTCTTTCTTTTCTG
CTTTTATGAATGTCAATCCTGAAGATATTTCAGAACATTTATCCAAACAAGATGCCTATATTGCAGGTTTAAGACCAGGTGA
ACAAACTACTCGTTATTTAGCTAATACCTTATTTAAAATCACTGTTTTAGGAACTGTTTTTATTGCTGCTCTTGTTGTAACA
CCTATTCTTATGGAACATTTTTTAGGTTTGAAAGATATGAAATTAGGAGGAACCAGTTTGCTTATTATTGTTAGTGTAGCCC
TTGAAACTATCCAACGCATCAAAGCTACTGCCAACAAAAAAGAATATCAAAAATTATTTTAATTAAGCAAACAAGACAATAT
GATACTAATATTATTAGGACCGCCCGGAATTGGTAAAGGGACTCAAGCTTCTGTTTTATCAGATATTTTAAAAATTAACCAC
ATTGCAACAGGCGATATTTTTCGTAAAAATTTTAAAGAAAATACTGAATTAGGCATTTTAAGTAAAAAATTTATTGCTCAAG
GACTTTTAGTTCCTGACGACATTACTAACCAAATGATAGCTGATTACTTGTCTAAGGACATCGCTACTAAAGATTTTTTATT
AGACGGTTTTCCCCGCAATGTTTTGCAAGCTCGTTTTTTGGATGATTTT
>STRAW4 (Quebec) 1879
CCTTTTTTTCAAAGAATTCCTAAAAGGGGATTTCATAATTTTTCCCAAAAAAGATACGCTCTTCTTAACCTTAAAACTCTAGAAGAAACTTTTCCTCAAGATACCGTTGTTACTCCTCAATTATTGTTAGAAAAAAAAATAATTAAAGACCAATTATGTGGTATTAAAGTTTTGTCGCAAGGAACTCTCACTAAAAAATTATTCGTAAAAGCTTCAAAATTCTCCAAACAAGCTCAAGCAGCCATTTTAGCAGTTGGTGGAAATATAGAGGTAATTTAAAAATGAAACGTCAATTAAAATTAGTTTTAGGCAATCGTAAATTAATGTTTCAAATATTTTTTACCTTATTTATTATTTCTATTGTTTGTTTAGGAACTTCTTGGCCTCTTCCTTTTATTAATTCTAAATCTCTTGATTTGTCAAAACTTTTTGGGGTTTTTTCCATAAATGCTGGTACTCTTTTGGGATTGGGAATAACTCCTTATATTACTGCTTCCATTGTAGTGCAATTTTTGCAAAAGCTCCTTCCTATTTGTCGTGAATGGAAAGACCAAGGACAAATGGGAAAACGCAAACTTAATCTTTTAACACGTAGTCTTGCCTTATTGTTTGCTTTTGGGCAATCTTTTGCTTTTTTGAACAGTTATTCAAAACTTTTAGTCACATCAATAAGTGCAATCCAACTGTTTTTGTTAGCTTTAATTGCTACTGCAGGAGTTGCTATTTTAATTTGGTTTGCTGACCTTATCAATTCCAAAGGTATTGGAAATGGGACTTCTATTTTAATTGTTGTTTCGATGAGCCACAGCCTAATTAATCTATTTGCAAATTTGAACAAATCATATTTATCTCAAAATAATTTTTTAACTTTAAAAACTTTTAATTTTGCATGTATTGTTCTTTTGCTTCTTTTATTTTTAATTTTTACTGTAGTTTTGCAAATAACATCTTTAAAAATACCTATCAATTATGCGCGCAATCAAGCGCAAGGCAAAAGCTACATTCCATTAAAAATTAATAGTGCAGGAGTTATGCCAGTTATTTTGGCATTTGCTTTATTGCAACCTTTCCAGATGTTAGCAGGAGTTATTGGGAATGACAAATTGACTATGTATGTAAATTTTTTTACCAACACCAATTCTTTTAATAACCAAATTAATTTTTTTGCTATAGGATTTTTAGTCTTGTTAGTGATTGTTCTTTCTTTCTTTTCTGCTTTTATGAATGTCAATCCTGAAGATATTTCAGAACATTTATCTAAACAAGATGCATATATTGCAGGTTTAAGACCAGGTGAACAAACTACTCGTTATTTAGCTAATACCTTATTTAAAATCACCGTTTTAGGAACTGTTTTTATTGTTGCTCTTGTTGTAACACCTATTCTTATGGAACATTTTTTAAGTTTGAAAGATATGAAATTAGGAGGAACCAGTTTGCTTATTATTGTTAGTGTAGCCCTTGAAACTATCCAACGCATCAAAGCTACTGCCAACAAAAAAGAATATCAAAAATTATTTTAATTAAGTAAACAAGACAACATGATACTAATATTATTAGGACCACCCGGAATTGGTAAAGGGACTCAAGCTTCTGTTTTATCAGATATTTTAAAAATCAACCATATTTCAACAGGCGATATTTTTCGTAAAAATTTTAAAGAAAATACTAAATTAGGCATTTTAAGTAAAAAATTTATTGCTCAAGGACTTTTAGTTCCTGACGACATCACTAACCAAATGATAGCTGATTACTTATCTAAGGACATCTCTACTAAAGATTTTTTATTAGACGGTTTCCCCCGCAATGTTTTTCAAGCTCGTTTTTTGGATGATTTTTTTAAAAACTCTCATTTATTTTTAACTAAGGTCATCTATTT
