# Supplementary material for: Multilocus sequence typing of diverse phytoplasmas using hybridization probe-based sequence capture provides high resolution strain differentiation
Source: Front Microbiol. 2022 Sep 29;13:959562. doi: 10.3389/fmicb.2022.959562 (PMC9556853; doi:10.3389/fmicb.2022.959562)
Supplement: Supplementary file 3 [file Data_Sheet_1.ZIP › tuf_assemblies.fa]

>Ca. P. pruni 3194-2A1 tuf 1861
CACCGAATGAATATATTGGTAATGTAATTGGTGATTTAACTTCCAGAAGAGGTAGATTAGAAACACAAGAAAACCGTGGCAACACAATAGCAATTAAAGCTTTGGTTCCTTTATCAGAAATGTTTGGTTACGCGACTAATTTGCGTTCCAACACTCAAGGCAGAGCCAATTTCGTAATGCAATTTGCTAAATATGAAAAAACACCAAAAAGTATTACGGAAAATAT
TATTAAAGAACGTAGTTAATTTCTCAAAATATTTATTAAAAAAATAAAAAATTCAAAAAGGAGGCCTTAATAAAATGGCTACTAAAAATTTTAACAGAAATAAACCACACGTTAACGTAGGAACTATTGGTCACGTTGATCATGGTAAAACTACTTTAACAGCTGCAATTACTTCTTATTTATCTACAAAAGGATTAGCAGATAAACAAAGTTACGATCAAATCGA
TAAAGCACCTGAAGAAAAAGAACGTGGTATCACTATTAGTACTTCTCACGTAGAATACGAAACAGAAAAAAGACACTATGCTCACGTAGATTGTCCTGGGCACGCCGATTACATTAAAAATATGATTACTGGTGCTGCTCAAATGGATGCTGGTATTTTAGTAATTTCTGCTGTTGACGGAATCATGCCCCAAACAGAAGAACATATCTTATTAGCTAAACAAGTA
GGTGTTCCTAAATTATTAGTTTTCATCAACAAATGTGATGTTGTTGCTGATGAAGAACTTTTAGAATTAGTAGAAATCGAAATTAGAGACTTATTAAACAAACATGATTTTTTAGGCAACGAAGTTCCTATCGTTAGAGGATCTGCTTTAAAAGCGGTTGAAGGAGACCCTAAATATTTAGAAAAAATCCAAGAATTACTTGACTTATTAGACACTTACGTGGAAG
ACCCAGTTCGTGAAATGAACAAACCTTTTTTAATGCCAATAGAAGATGTTTTCACTATCACGGGTAGAGGAACTGTTACTACTGGACGTGTTGAAAGAGGAATGGTTAAAGTTGGTGAAGAAGTAGAAATAGTTGGAATTAGAGAAACTAAAAAAGCTGTTGTTACAGGTTTAGAAATGTTTAGAAAATCTTTAGAAACAGCGCAAGCTGGTGACAACGTAGGGGT
TTTATTGCGTGGTGTTTCTCGTGAAGACGTAGAACGTGGACAAGTTTTAGTTAAGCCTGGCAGCGTTCAACCACATTCTAAATTCTTAGCGCAAATTTATGTTCTTACAGCTGAAGAAAACGGAAGAACTACTCCTTTCGGTAATAATTATCGTCCTCAATTCTATTTAAGAACTACTGACGTGACTGGTGTTATCAAATTGCAAGATGGTGTTGAAATCGTAATG
CCTGGTGATTTAGTGGAAGTTACAGTTACTTTAATTAGTTCAATCGCTATGGAAGAAGGAACTAAATTTTCTGTTCGTGAAGGTGGACGCACTGTTGGAGCAGGTTCAGTAATTAAAATTCTTGAATAATTCCGTCCCCTTCTTAAAAAAAGACTTTGATAGTCTTTTTTTATTTATACGGGTTTTTTTGCTAGTTCGTCTTTTTGAGGTTTAAAGATGAGTTTTT
AATTCTTGCCTAAAAAAGTTTATTTATGATAATTAAGCAGGAAATATGATAAAATAATAATAAATTGTATAATTAAAATTTTACATTATACTTTTTTATCAACTGAAAAAAATTAGAAAAAACAGAAACAAATAAGGAGATAAATATGTTTTTAAACGTCTTTTTTTTCATGAAATTATTGGCTTATTCTCGGATAGAAAGAGAAGGGCGTACAGATAGTGCTTGG
CTAGAAGAAGAAAAGCAAGAGCATAAAAGTGTTTTATGGAAACTAACTTTCAT
>Ca P pruni 1847-6A1 tuf 1912
TTAGAACCTATTATGAATGTAGAAATCATAACACCGAATGAATATATTGGTAATGTAATTGGTGATTTAACTTCCAGAAGAGGTAGATTAGAAACACAAGAAAACCGTGGCAACACAATAGCAATTAAAGCTTTGGTTCCTTTATCAGAAATGTTTGGTTACGCGACTAATTTGCGTTCCAACACTCAAGGCAGAGCCAATTTCGTAATGCAATTTGCTAAATATG
AAAAAACACCAAAAAGTATTACGGAAAATATTATTAAAGAACGTAGTTAATTTCTCAAAATATTTATTAAAAAAATAAAAAATTCAAAAAGGAGGCCTTAATAAAATGGCTACTAAAAATTTTAACAGAAATAAACCACACGTTAACGTAGGAACTATTGGTCACGTTGATCATGGTAAAACTACTTTAACAGCTGCAATTACTTCTTATTTATCTACAAAAGGAT
TAGCAGATAAACAAAGTTACGATCAAATCGATAAAGCACCTGAAGAAAAAGAACGTGGTATCACTATTAGTACTTCTCACGTAGAATACGAAACAGAAAAAAGACACTATGCTCACGTAGATTGTCCTGGGCACGCCGATTACATTAAAAATATGATTACTGGTGCTGCTCAAATGGATGCTGGTATTTTAGTAATTTCTGCTGTTGACGGAATCATGCCCCAAAC
AGAAGAACATATCTTATTAGCTAAACAAGTAGGTGTTCCTAAATTATTAGTTTTCATCAACAAATGTGATGTTGTTGCTGATGAAGAACTTTTAGAATTAGTAGAAATCGAAATTAGAGACTTATTAAACAAACATGATTTTTTAGGCAACGAAGTTCCTATCGTTAGAGGATCTGCTTTAAAAGCGGTTGAAGGAGACCCTAAATATTTAGAAAAAATCCAAGAA
TTACTTGACTTATTAGACACTTACGTGGAAGACCCAGTTCGTGAAATGAACAAACCTTTTTTAATGCCAATAGAAGATGTTTTCACTATCACGGGTAGAGGAACTGTTACTACTGGACGTGTTGAAAGAGGAATGGTTAAAGTTGGTGAAGAAGTAGAAATAGTTGGAATTAGAGAAACTAAAAAAGCTGTTGTTACAGGTTTAGAAATGTTTAGAAAATCTTTAG
AAACAGCGCAAGCTGGTGACAACGTAGGGGTTTTATTGCGTGGTGTTTCTCGTGAAGACGTAGAACGTGGACAAGTTTTAGTTAAGCCTGGCAGCGTTCAACCACATTCTAAATTCTTAGCGCAAATTTATGTTCTTACAGCTGAAGAAAACGGAAGAACTACTCCTTTCGGTAATAATTATCGTCCTCAATTCTATTTAAGAACTACTGACGTGACTGGTGTTAT
CAAATTGCAAGATGGTGTTGAAATCGTAATGCCTGGTGATTTAGTGGAAGTTACAGTTACTTTAATTAGTTCAATCGCTATGGAAGAAGGAACTAAATTTTCTGTTCGTGAAGGTGGACGCACTGTTGGAGCAGGTTCAGTAATTAAAATTCTTGAATAATTCCGTCCCCTTCTTAAAAAAAGACTTTGATAGTCTTTTTTTATTTATACGGGTTTTTTTGCTAGT
TCGTCTTTTTGAGGTTTAAAGATGAGTTTTTAATTCTTGCCTAAAAAAGTTTATTTATGATAATTAAGCAGGAAATATGATAAAATAATAATAAATTGTATAATTAAAATTTTACATTATACTTTTTTATCAACTGAAAAAAATTAGAAAAAACAGAAACAAATAAGGAGATAAATATGTTTTTAAACGTCTTTTTTTTCATGAAATTATTGGCTTATTCTCGGAT
AGAAAGAGAAGGGCGTACAGATAGTGCTTGGCTAGAAGAAGAAAAGCAAGAGCATAAAAGTGTTTTATGGAAACTAACTTTCATTTTCGCTGGGATGATGATTA
>BnAY-BR1 (Saskatchewan) tuf 1697
ATTAGAGCGTTTGTTCCCCTTTCTGAAATGTTTGGATATGCTACTGTTTTGCGTTCCAATACTCAAGGAAGAGCTACTTTTATTATGCAATTTGCTAAATATGAAAAAGCTCCTAAAAGCATCACTGAAGAAATTATTAAAAAACGAGCTTAGACAACCTTACACTAAAAAACATTTTTATTAACAAAATAGTTGTGAAAAGCCAAAAATAAGTTAAAATTTAAATGGTAAATATATTTATTAAAACAAACCTTAAAACATAATAAAAGGAGGCCTTTGAAAAATGGCTAATGAAAAATTTATACGAAACAAACCGCATTTAAATGTAGGTACTATTGGACACGTAGACCACGGTAAAACTACTCTTACAGCAGCTATTACCCAAGTTTTGTCTACTCGTGGATTGGCTAAAAGTAGAGCTTATGATCAAATTGATAATGCTCCTGAAGAAAGAGAACGTGGAATCACTATTAAAACTTCACACGTAGAATATGAAACAGAAAAACGTCACTATGCTCACGTTGACTGTCCTGGACACGCCGATTATGTTAAAAACATGATTACTGGTGCTGCTCAAATGGATGCTGCTATTTTAGTTGTTTCTGGTGCAGATAGTGTTATGCCTCAAACTAGAGAACACATTTTATTAGCGCGCCAAGTTGGTGTTCCAAAAATTGTTGTTTTCTTAAATAAATGTGATCTTTCCCCAGACGAACAAATTTTAGAATTAGTAGAAATGGAAGTTCGTGAATTATTATCTCAATACGATTTCCCAGGAGACGACATTCCTGTTATTAGAGGATCTGCATTAAAAGCTTTAGAAGGTGACGCTCATTACGTTGCTCAAGTAAACGAATTAATCGAAACTCTAGACACCTACATTGAAGACCCGGTGCGCGAAGTTGACAAACCTTTCTTAATGCCTGTAGAAGATGTTTTCACTATTACTGGTAGAGGAACTGTTGTTACTGGTAGAGTAGAAAGAGGTCAAGTAAAAGCTGGTGATGAAGTAGAAATCGTAGGACTTAAAGAAACTAGAAAAACTATTGTAACTGCAGTAGAAATGTTTAAAAAAGACCTAGATTTTGCTCAAGCAGGAGACAACGTTGGAGCTTTATTACGTGGAATTAACCGTGAAGACGTACAACGTGGACAAGTTTTAGCTAAACCAGGTTCTGTTAAGCCTCATTCTAAATTTGTTGCTCAAGTTTATGTTTTAACTAAAGAAGAAGGAGGACGTCACACTGCCTTTTTCTCTCAATACCGTCCTCAATTCTATTTCCGTACTACAGATATTACAGGAGTAGTTGAATTACAAGGTGATGTTAAAATGGTAATGCCAGGTGACAACGCTGAATTAGTAGTTACCCTTAACAACCCAATTGCTATCGAAGAAGGAACTAAATTTTCTATTCGTGAAGGTGGAAAAACAGTTGGTGCAGGATCAGTTTCCAAACTTCTTAACTAAAAATTCATTATACCCAACCTTATTAATAAATAAAACCCACATAATGTGGGTTTTTATCTTTTTTAACTATTTTTTATTTTGTATTTTTCCCCTTTTTGCCCCTTTTTGCCCTTTTGCCTTTTTATCGCTTTTTAAAACTCCACAAATCTAACCCAACTCAACTAAAAGATGCAAATTTGGCAATAATGACATTTTAAACACTTATAAAAAAATTAGTTGTGTGCCAAAA
>Ca P solani NA18-199 tuf 1638
ACACCCAAGGAAGAGCTACTTTTGTGATGCAATTTTCTAAATATGAAAAAGCACCAAAAAGCATTACGGAAGAAATTATTAA
AAAACGTGCTTAATTTTAAAGCAAAAATAATATTTTAACACAAAATAGTTGCTATATTGAAAAAATTAAGTTAAAATTTAAA
TGGTAATTATTGTTAAAAACCTTAAACTAAACTAAAAGGAGGCCTTTTACAAAATGGCTAATGAAAAATTTATAAGAAATAA
ACCTCATTTAAACGTAGGAACAATTGGGCACGTTGATCACGGCAAAACTACTTTAACAGCTGCCATCACTCAAGTGTTAGCT
TCTCAAGGGTTAGCTAAAAGTAGAGCTTATGACCAAATTGATAACGCTCCTGAAGAAAGAGAACGTGGAATTACGATTAAAA
CTTCTCACGTTGAATATGAAACATCAAAAAGACACTATGCTCACGTTGATTGTCCAGGACACGCCGATTATATTAAAAACAT
GATTACTGGTGCTGCTCAAATGGATGCCGCTATTTTAGTAGTTTCTGGCGCAGATAGTGTTATGCCTCAAACTAGAGAACAT
ATTTTGTTAGCTCGCCAAGTAGGGGTTCCTAAAATTGTTGTTTTCTTAAACAAATGTGACCTTTGTCCGGATGAAGAAATTT
TAGAATTAGTTGAAATGGAAGTCCGTGAATTATTATCTAAATATGATTTTCCGGGCGATGATACCCCTATTATTAGAGGTTC
TGCGTTAAAAGCTTTAGAAGGTGACAAACATTACATTGCACAAGTTAACGAATTAATCAACGCTTTAGATTCTTACATTGAA
GATCCAGTGCGTGAAGTTGATAAACCTTTCTTAATGCCAGTCGAAGATGTTTTCACTATCACTGGTAGAGGAACAGTAGTTA
CTGGTAGAGTTGAAAGAGGACAAGTTAAAGCTGGTGATGAAATAGAAATCATAGGTCTTAAAGACACTAGAAAAACCATCGT
AACAGCAATTGAAATGTTTAAAAAAGATTTAGATTTTGCTCAAGCAGGCGATAACGTTGGAGCTTTGTTGCGTGGAATTAAC
CGTGAAGATGTTCAACGTGGTCAAGTGTTAGCCAAACCAGGTTCTGTGAAACCTCATTTTCAATTTGTGGCGCAAGCTTATA
TCTTAACTAAAGAAGAAGGAGGACGACACACTGCCTTTTTTTCCCAATACCGTCCGCAATTCTATTTCCGTACAACTGATAT
TACAGGAGTTGTTGAATTACAAGGTGATGTTAAAATGGTTATGCCAGGTGACAACGTTGAATTAACTGTTACTTTAAACAAT
CCGATTGCAATTGAAGAAGGCACTAAGTTTTCTATCCGTGAAGGTGGAAAAACAGTTGGCGCTGGATCAGTTTCAAAAATTC
TTAAATAAAATCCCCCCCGAATTAATAAAAATAAAGCCCTCAAAAAGGGCTTTATTTTGATGGTTTTATATATTTTTTCAAT
AATGCTTTAATTGTTTTAAATTGTATTACAATTAAAGCTTTTTTCTAAAATAAAGAAAAAAAATACTTGCAATTTGATTTAA
AAAAAGGTAATATATAAGTGTACTTATTTATTATTGATCAATTTTTTTTACTAAAATAGTAAAATAAGTATTAAAAAAAT
>STRAW4 (Quebec) tuf 1843
GCTGTTGCTATTAGAGCGTTTGTACCCCTTTCTGAAATGTTTGGATATGCTACTGTTTTGCGCTCCAATACCCAAGGAAGAG
CTACTTTTATTATGCAATTTGCTAAATATGAAAAAGCTCCTAAAAGTATTACTGAAGAAATTATTAAAAAACGCTCTTAGAC
AACCTTACACCAAAAAAACATTTTTATTCCCAAAATAGTTGTGAAAATCCAAAAAATAAGTTAAAATTTAAATGGTAAATAT
TATTTATTAAAATAAACCTTAAAACATAATAAAAGGAGGCCTTTGAAAAAAATGGCTAATGAAAAATTTATACGAAATAAAC
CGCATTTAAATGTAGGTACTATTGGACACGTAGACCACGGTAAAACTACTCTTACAGCAGCTATTACCCAAGTTTTGTCTAC
TCGTGGCTTGGCTAAAAGTAGAGCTTATGATCAAATTGATAATGCTCCTGAAGAAAGAGAACGTGGAATTACTATTAAAACT
TCACATGTAGAATATGAAACAGAAAAACGTCACTATGCTCACGTTGACTGTCCTGGACACGCTGATTATGTTAAAAACATGA
TTACTGGTGCTGCTCAAATGGATGCTGCTATTTTAGTTGTTTCTGGTGCAGATAGTGTTATGCCTCAAACTAGAGAACACAT
TTTATTAGCACGACAAGTTGGTGTTCCAAAAATTGTTGTTTTCTTAAATAAATGTGATCTTTCCCCAGACGAACAAATTTTA
GAATTAGTAGAAATGGAAGTTCGTGAATTATTATCTCAATACGATTTCCCAGGAGATGAAATTCCTGTTATTAGAGGATCTG
CATTAAAAGCTTTAGAAGGTGACGCTCATTACGTTGCTCAAGTAAATAAATTAATCGAAACTCTAGACACCTACATTGAAGA
CCCAATGCGTGAAGTTGATAAACCTTTCTTAATGCCTGTAGAAGATGTTTTCACCATTACTGGTAGAGGAACTGTTGTTACT
GGTAGAGTAGAAAGAGGCCAAGTAAAAGCTGGTGATGAAGTAGAAATTGTAGGACTTAAAGAAACTAGAAAAACTATTGTAA
CTGCAGTAGAAATGTTTAAAAAGGATCTAGATTTTGCTCAAGCAGGTGACAACATTGGAGCTTTATTACGCGGAATTAACCG
TGAAGACGTACAACGTGGACAAGTTTTAGCTAAACCAGGTTCTGTTAAACCTCATTCTAAATTTTTTGCTCAAGTTTATGTT
TTAACTAAAGAAGAAGGAGGACGTCACACTGCATTTTTCTCTCAATACCGTCCTCAATTCTATTTCCGTACTACAGATATTA
CAGGAGTGGTTGAATTACAAGGTGATGTAAAAATGGTAATGCCAGGTGACAACGCTGAATTAGTAGTTACCCTAAACAACCC
AATTGCCATTGAAGAAGGAACTAAATTTTCTATTCGTGAAGGTGGAAAAACAGTTGGTGCAGGATCAGTTTCTAAACTTCTT
AACTAAAATCACTATACTAAACCTTATTAATAAATAAAAAACCCACACATTATGTGGGTTTTTATCTCTTTTTTATCTTTTT
TTGTGTATTTTGCCCCCACTTTTTACTCTTTTTCCTTTTTTATCGCTTTTTAAAACCCCATAAATCTAACCTAAAAAAACTA
AAAGATGCAAATTTGGCAATAATAATTATTTTAAACATTCATAAAAAATTAGTTGTGCACCAAAAAAACGCTATTTATTATT
AAATTTCGCAACACCAACCAAAAAAACACCACTTTTTGCCACTTTTTGCTACTTTTTACAATAAAAAAGCAAAATATATCTT
CCAATTAATTTTAAAAAAAGGTAAAATATATATGTGCTT
>Ca P mali AP 3516-1A1 tuf 1943
CTAAAAATGAAGGCAATCTTGTTATTTTAGAACCTATTATGGAAGTTGAAATTATTACTCCTAATGATTATATTGGAAATGTCATTGGTGATTTAACTTCTAGAAGAGGAAAATTAGAAAATCAAGATTCTAGAGAAAATACTGTTATCATTAAAGCATTAGTTCCTCTTTCCGAAATGTTTGGTTATGCTACTATTTTACGTTCTAATACTCAAGGTAGAGCCAGTTTTATTATGCAATTTTTAAAATATGAAAGAGCACCTAAAAATATTGCTGAAGAAATTATTAAAAAACGCAATTGAATTATAAAAATATATTAAAATAAATATGATTAAAAAATAATTTTAAAAAGGAGATTTAAATAAAGATGTCTAGTAAAGTATTTTTAAGAGATAAAGTGCATGTTAATGTAGGAACTATTGGTCATGTTGATCATGGAAAAACTACTTTGACTGCTGCTATTACTAAAATTTTATCAACAAAAGGCTTAGCAGAAAATAAATCATATGATCAAATTGATAAAACTAAAGAAGAAAAAGAACGTGGTATAACTATTAACACTACCCATGTTTCTTATGAAACTGAAAAAAGGCATTATGCTCATGTTGATTGTCCTGGACACGCTGATTATGTTAAAAATATGATTACGGGTGCTGCGCAAATGGATGCTGGTATTTTAGTTGTTTCAGCTTATCATGGAGTAATGCCTCAAACTCGTGAACATGTTTTGTTAGCTGGACAAGTTGGTATCTCTAAATTGATAGTATTTTTAAATAAATGTGATTTAGTTAAAGAAGAAGAATGGATTCATTTAGTAGAAATGGAAGTTCGTGAATTATTAAACGAATATAAATTTGATGGTGATAAAACTCCTTTTGTTAGAGGTTCAGCTTTAAAAGCTTTAGAAGGCACAGATGTTGAAGGTATCAATAAATTATTAGAAGTTTTAGATGAATATATTGAAGATCCAATTCGTGATGTAGAAAAACCATTTTTAATGCCGGTTGAAGGAGTTCATACTATTACTGGTCGTGGAACTGTTGCTACTGGTCGTGTAGAAAGAGGAAAAATTAAGATTAGTGAAGAAGTTGAAATTATTGGTTTAAAAGAAACTAAAAAAGCTATTATTACTGGTCTTGAAATGTTTAAAAAAGAATTAGATTTTGCTCAAGCTGGTGATAATGTTGGTATTTTATTACGTGGTATTACTCGTGATCAAATTGAAAGAGGTCAAGTTTTAGCTAAACCAGGTTCTTTAAATGCTTATCATAAATTTTTGTCTCAAGTTTATATTTTGACTCAACAAGAAGGTGGACGTCATACTGCATTTTTTTCTAATTATAGACCACAATTTTATTTTCGTACTACAGATGTTACTGGTTTCATTAAATTAAAAAAAGATGTTAAAATGGTATTACCAGGTGATAGAACAGAACTTATTGTTGAATTAAATCATCCAATCGCTATTGAAGCAGGCACTAAATTTTCTATTCGTGAAGGTGGACGCACAATAGGAGCTGGTACAGTAACTGAAATTATTGAATAAAAAAAAACTCTGTTAAAAAAATAACAGAGTTTTTTTTTATTCAATTTTATTTTTAATTTATTTGTTTATTTAACCATTCTATAATGTCTAAATTTACTTGTTTATAATCTGAATCATTAAATAAATTGTGATCAGAATTTTCATATAATTTTATTTTTTTATTCACTGAAACTATTGTAAAAAAGTTTGTACTATTATCGTACGGTACTATTGAATCTTTTTGACCGTGTAATACAAAAAATGGTACTTTATATTTATCTAAGTTTTCGTTTAAATAATTTATGCCTAAAATCATAATGTTTTGAATAAAATTTTGTGTTATTTTAATATTATTTTTTATTATTTTTAATTCATTATTGTTTTCTAAGTTTAAAAAATATGATTTGAAAATTGAAGT
>BnAY-TW1-high tuf 1855
CAAGAATCACGGGCCAACGCTGTTGCTATTAGAGCGTTTGTTCCCCTTTCTGAAATGTTTGGATATGCTACTGTTTTGCGTTCCAATACTCAAGGAAGAGCTACTTTTATTATGCAATTTGCTAAATATGAAAAAGCTCCTAAAAG
CATCACTGAAGAAATTATTAAAAAACGAGCTTAGACAACCTTACACTAAAAAACATTTTTATTAACAAAATAGTTGTGAAAAGCCAAAAATAAGTTAAAATTTAAATGGTAAATATATTTATTAAAACAAACCTTAAAACATAATA
AAAGGAGGCCTTTGAAAAATGGCTAATGAAAAATTTATACGAAACAAACCGCATTTAAATGTAGGTACTATTGGACACGTAGACCACGGTAAAACTACTCTTACAGCAGCTATTACCCAAGTTTTGTCTACTCGTGGATTGGCTAA
AAGTAGAGCTTATGATCAAATTGATAATGCTCCTGAAGAAAGAGAACGTGGAATCACTATTAAAACTTCACACGTAGAATATGAAACAGAAAAACGTCACTATGCTCACGTTGACTGTCCTGGACACGCCGATTATGTTAAAAACA
TGATTACTGGTGCTGCTCAAATGGATGCTGCTATTTTAGTTGTTTCTGGTGCAGATAGTGTTATGCCTCAAACTAGAGAACACATTTTATTAGCGCGCCAAGTTGGTGTTCCAAAAATTGTTGTTTTCTTAAATAAATGTGATCTT
TCCCCAGACGAACAAATTTTAGAATTAGTAGAAATGGAAGTTCGTGAATTATTATCTCAATACGATTTCCCAGGAGACGACATTCCTGTTATTAGAGGATCTGCATTAAAAGCTTTAGAAGGTGACGCTCATTACGTTGCTCAAGT
AAACGAATTAATCGAAACTCTAGACACCTACATTGAAGACCCGGTGCGCGAAGTTGACAAACCTTTCTTAATGCCTGTAGAAGATGTTTTCACTATTACTGGTAGAGGAACTGTTGTTACTGGTAGAGTAGAAAGAGGTCAAGTAA
AAGCTGGTGATGAAGTAGAAATCGTAGGACTTAAAGAAACTAGAAAAACTATTGTAACTGCAGTAGAAATGTTTAAAAAAGACCTAGATTTTGCTCAAGCAGGAGACAACGTTGGAGCTTTATTACGTGGAATTAACCGTGAAGAC
GTACAACGTGGACAAGTTTTAGCTAAACCAGGTTCTGTTAAGCCTCATTCTAAATTTGTTGCTCAAGTTTATGTTTTAACTAAAGAAGAAGGAGGACGTCACACTGCCTTTTTCTCTCAATACCGTCCTCAATTCTATTTCCGTAC
TACAGATATTACAGGAGTAGTTGAATTACAAGGTGATGTTAAAATGGTAATGCCAGGTGACAACGCTGAATTAGTAGTTACCCTTAACAACCCAATTGCTATCGAAGAAGGAACTAAATTTTCTATTCGTGAAGGTGGAAAAACAG
TTGGTGCAGGATCAGTTTCCAAACTTCTTAACTAAAAATTCATTATACCCAACCTTATTAATAAATAAAACCCACATAATGTGGGTTTTTATCTTTTTTAACTATTTTTTATTTTGTATTTTTCCCCTTTTTGCCCCTTTTTGCCC
TTTTGCCTTTTTATCGCTTTTTAAAACTCCACAAATCTAACCCAACTCAACTAAAAGATGCAAATTTGGCAATAATGACATTTTAAACACTTATAAAAAAATTAGTTGTGTGCCAAAAAAACGCTATTTATTATCAAATTTCACAA
CACTAACCAAAAAAACACCACTTTTTGTCATTTTTTGCAATAAAAAAGCAAAATATCTTCCAATTAATTTTAAAAAAAGGTAAAATATATATGTGCTTGTTTA
>BnAY-TW1-low tuf 1494
CAACCTTACACTAAAAAACATTTTTATTAACAAAATAGTTGTGAAAAGCCAAAAATAAGTTAAAATTTAAATGGTAAATATATTTATTAAAACAAACCTTAAAACATAATAAAAGGAGGCCTTTGAAAAATGGCTAATGAAAAATTTATACGAAACAAACCGCATTTAAATGTAGGTACTATTGGACACGTAGACCACGGTAAAACTACTCTTACAGCAGCTATTACCCAAGTTTTGTCTACTCGTGGATTGGCTAAAAGTAGAGCTTATGATCAAATTGATAATGCTCCTGAAGAAAGAGAACGTGGAATCACTATTAAAACTTCACACGTAGAATATGAAACAGAAAAACGTCACTATGCTCACGTTGACTGTCCTGGACACGCCGATTATGTTAAAAACATGATTACTGGTGCTGCTCAAATGGATGCTGCTATTTTAGTTGTTTCTGGTGCAGATAGTGTTATGCCTCAAACTAGAGAACACATTTTATTAGCGCGCCAAGTTGGTGTTCCAAAAATTGTTGTTTTCTTAAATAAATGTGATCTTTCCCCAGACGAACAAATTTTAGAATTAGTAGAAATGGAAGTTCGTGAATTATTATCTCAATACGATTTCCCAGGAGACGACATTCCTGTTATTAGAGGATCTGCATTAAAAGCTTTAGAAGGTGACGCTCATTACGTTGCTCAAGTAAACGAATTAATCGAAACTCTAGACACCTACATTGAAGACCCGGTGCGCGAAGTTGACAAACCTTTCTTAATGCCTGTAGAAGATGTTTTCACTATTACTGGTAGAGGAACTGTTGTTACTGGTAGAGTAGAAAGAGGTCAAGTAAAAGCTGGTGATGAAGTAGAAATCGTAGGACTTAAAGAAACTAGAAAAACTATTGTAACTGCAGTAGAAATGTTTAAAAAAGACCTAGATTTTGCTCAAGCAGGAGACAACGTTGGAGCTTTATTACGTGGAATTAACCGTGAAGACGTACAACGTGGACAAGTTTTAGCTAAACCAGGTTCTGTTAAGCCTCATTCTAAATTTGTTGCTCAAGTTTATGTTTTAACTAAAGAAGAAGGAGGACGTCACACTGCCTTTTTCTCTCAATACCGTCCTCAATTCTATTTCCGTACTACAGATATTACAGGAGTAGTTGAATTACAAGGTGATGTTAAAATGGTAATGCCAGGTGACAACGCTGAATTAGTAGTTACCCTTAACAACCCAATTGCTATCGAAGAAGGAACTAAATTTTCTATTCGTGAAGGTGGAAAAACAGTTGGTGCAGGATCAGTTTCCAAACTTCTTAACTAAAAATTCATTATACCCAACCTTATTAATAAATAAAACCCACATAATGTGGGTTTTTATCTTTTTTAACTATTTTTTATTTTGTATTTTTCCCCTTTTTGCCCCTTTTTGCCCTTTTGCCTTTTTATCGCTTTTTAAAACTCCACAAATCTAACCCAACTCAACTAAAAGATGCAAATTTGG
>BnAY-TW1-medium tuf 1878
GAAAACCAAGAATCACGGGCCAACGCTGTTGCTATTAGAGCGTTTGTTCCCCTTTCTGAAATGTTTGGATATGCTACTGTTTTGCGTTCCAATACTCAAGGAAGAGCTACTTTTATTATGCAATTTGCTAAATATGAAAAAGCTCC
TAAAAGCATCACTGAAGAAATTATTAAAAAACGAGCTTAGACAACCTTACACTAAAAAACATTTTTATTAACAAAATAGTTGTGAAAAGCCAAAAATAAGTTAAAATTTAAATGGTAAATATATTTATTAAAACAAACCTTAAAAC
ATAATAAAAGGAGGCCTTTGAAAAATGGCTAATGAAAAATTTATACGAAACAAACCGCATTTAAATGTAGGTACTATTGGACACGTAGACCACGGTAAAACTACTCTTACAGCAGCTATTACCCAAGTTTTGTCTACTCGTGGATT
GGCTAAAAGTAGAGCTTATGATCAAATTGATAATGCTCCTGAAGAAAGAGAACGTGGAATCACTATTAAAACTTCACACGTAGAATATGAAACAGAAAAACGTCACTATGCTCACGTTGACTGTCCTGGACACGCCGATTATGTTA
AAAACATGATTACTGGTGCTGCTCAAATGGATGCTGCTATTTTAGTTGTTTCTGGTGCAGATAGTGTTATGCCTCAAACTAGAGAACACATTTTATTAGCGCGCCAAGTTGGTGTTCCAAAAATTGTTGTTTTCTTAAATAAATGT
GATCTTTCCCCAGACGAACAAATTTTAGAATTAGTAGAAATGGAAGTTCGTGAATTATTATCTCAATACGATTTCCCAGGAGACGACATTCCTGTTATTAGAGGATCTGCATTAAAAGCTTTAGAAGGTGACGCTCATTACGTTGC
TCAAGTAAACGAATTAATCGAAACTCTAGACACCTACATTGAAGACCCGGTGCGCGAAGTTGACAAACCTTTCTTAATGCCTGTAGAAGATGTTTTCACTATTACTGGTAGAGGAACTGTTGTTACTGGTAGAGTAGAAAGAGGTC
AAGTAAAAGCTGGTGATGAAGTAGAAATCGTAGGACTTAAAGAAACTAGAAAAACTATTGTAACTGCAGTAGAAATGTTTAAAAAAGACCTAGATTTTGCTCAAGCAGGAGACAACGTTGGAGCTTTATTACGTGGAATTAACCGT
GAAGACGTACAACGTGGACAAGTTTTAGCTAAACCAGGTTCTGTTAAGCCTCATTCTAAATTTGTTGCTCAAGTTTATGTTTTAACTAAAGAAGAAGGAGGACGTCACACTGCCTTTTTCTCTCAATACCGTCCTCAATTCTATTT
CCGTACTACAGATATTACAGGAGTAGTTGAATTACAAGGTGATGTTAAAATGGTAATGCCAGGTGACAACGCTGAATTAGTAGTTACCCTTAACAACCCAATTGCTATCGAAGAAGGAACTAAATTTTCTATTCGTGAAGGTGGAA
AAACAGTTGGTGCAGGATCAGTTTCCAAACTTCTTAACTAAAAATTCATTATACCCAACCTTATTAATAAATAAAACCCACATAATGTGGGTTTTTATCTTTTTTAACTATTTTTTATTTTGTATTTTTCCCCTTTTTGCCCCTTT
TTGCCCTTTTGCCTTTTTATCGCTTTTTAAAACTCCACAAATCTAACCCAACTCAACTAAAAGATGCAAATTTGGCAATAATGACATTTTAAACACTTATAAAAAAATTAGTTGTGTGCCAAAAAAACGCTATTTATTATCAAATT
TCACAACACTAACCAAAAAAACACCACTTTTTGTCATTTTTTGCAATAAAAAAGCAAAATATCTTCCAATTAATTTTAAAAAAAGGTAAAATATATATGTGCTTGTTTATTAAGCAAGTTAAAAAA
>BnAY-TW1-vlow tuf 1494
AGTTGTGAAAAGCCAAAAATAAGTTAAAATTTAAATGGTAAATATATTTATTAAAACAAACCTTAAAACATAATAAAAGGAGGCCTTTGAAAAATGGCTAATGAAAAATTTATACGAAACAAACCGCATTTAAATGTAGGTACTAT
TGGACACGTAGACCACGGTAAAACTACTCTTACAGCAGCTATTACCCAAGTTTTGTCTACTCGTGGATTGGCTAAAAGTAGAGCTTATGATCAAATTGATAATGCTCCTGAAGAAAGAGAACGTGGAATCACTATTAAAACTTCAC
ACGTAGAATATGAAACAGAAAAACGTCACTATGCTCACGTTGACTGTCCTGGACACGCCGATTATGTTAAAAACATGATTACTGGTGCTGCTCAAATGGATGCTGCTATTTTAGTTGTTTCTGGTGCAGATAGTGTTATGCCTCAA
ACTAGAGAACACATTTTATTAGCGCGCCAAGTTGGTGTTCCAAAAATTGTTGTTTTCTTAAATAAATGTGATCTTTCCCCAGACGAACAAATTTTAGAATTAGTAGAAATGGAAGTTCGTGAATTATTATCTCAATACGATTTCCC
AGGAGACGACATTCCTGTTATTAGAGGATCTGCATTAAAAGCTTTAGAAGGTGACGCTCATTACGTTGCTCAAGTAAACGAATTAATCGAAACTCTAGACACCTACATTGAAGACCCGGTGCGCGAAGTTGACAAACCTTTCTTAA
TGCCTGTAGAAGATGTTTTCACTATTACTGGTAGAGGAACTGTTGTTACTGGTAGAGTAGAAAGAGGTCAAGTAAAAGCTGGTGATGAAGTAGAAATCGTAGGACTTAAAGAAACTAGAAAAACTATTGTAACTGCAGTAGAAATG
TTTAAAAAAGACCTAGATTTTGCTCAAGCAGGAGACAACGTTGGAGCTTTATTACGTGGAATTAACCGTGAAGACGTACAACGTGGACAAGTTTTAGCTAAACCAGGTTCTGTTAAGCCTCATTCTAAATTTGTTGCTCAAGTTTA
TGTTTTAACTAAAGAAGAAGGAGGACGTCACACTGCCTTTTTCTCTCAATACCGTCCTCAATTCTATTTCCGTACTACAGATATTACAGGAGTAGTTGAATTACAAGGTGATGTTAAAATGGTAATGCCAGGTGACAACGCTGAAT
TAGTAGTTACCCTTAACAACCCAATTGCTATCGAAGAAGGAACTAAATTTTCTATTCGTGAAGGTGGAAAAACAGTTGGTGCAGGATCAGTTTCCAAACTTCTTAACTAAAAATTCATTATACCCAACCTTATTAATAAATAAAAC
CCACATAATGTGGGTTTTTATCTTTTTTAACTATTTTTTATTTTGTATTTTTCCCCTTTTTGCCCCTTTTTGCCCTTTTGCCTTTTTATCGCTTTTTAAAACTCCACAAATCTAACCCAACTCAACTAAAAGATGCAAATTTGGCA
ATAATGACATTTTAAACACTTATAAAAAAATTAG
>Ca P prunorum ESFY 2813-1C1 tuf 1299
AAGAAATTATTAAAAAACGCAATTGAATTACAAAAATATATTAAAATGATTATGATTATTAAAAAATAATTTTTAAAAGGAGATTTAAATAAAAATGTCTAGTAAAGTATTTTTAAGAGATAAAGTTCATGTTAATGTAGGTACTATTGGTCATGTCGATCATGGAAAAACTACTTTAACTGCTGCTATTACTAAAGTTTTATCAACAAAAGGTTTAGCAGAAAATAAATCATATGATCAAATTGATAAAACTAAAGAAGAAAAAGAACGTGGTATAACTATTAATACTACACATGTTTCTTATGAAACTGAAAAAAGACATTATGCTCATATTGATTGTCCTGGACACGCTGATTATGTTAAAAATATGATTACAGGTGCTGCTCAGATGGACGCTGGTATTTTAGTTGTTTCCGCTTATCATGGGGTAATGCCACAAACTCGTGAACATGTTTTATTAGTTGGCCAAGTTGGTGTATCTAAATTAATAGTATTTTTAAATAAATGCGATTTAGTTAAAGAAGAAGAATGGATTAATTTAGTAGAAATGGAAGTTCGTGAATTATTAAACGAATATAAATTTGATGGCGATAAAACTCCTTTTGTAAGAGGTTCGGCTTTAAAAGCTTTAGAAGGTACAGATGTTGAAGGTATAAATAAATTATTAGAAGTTTTAGATGAATATATTGAAGATCCAATTCGTGATGTAGAAAAACCATTTTTAATGCCAGTTGAAGGAGTTCATACTATTACTGGTCGTGGCACTGTTGCTACTGGTCGTGTAGAAAGAGGAAAAATTAATATTAATGAAGAGGTTGAGATTATTGGTTTAAAAGAAACTAAAAAAGCTATTATTACCGGTATTGAAATGTTTAAAAAAGGATTAGAGTTTGCTCAAGCTGGTGATAATGTTGGTATTTTATTACGTGGTATTACTCGCGATCAAATCGAAAGAGGTCAAGTTTTAGCTAAACCAGGTTCTCTAAAATCTTATCGCAAATTTTTATCTCAAGTTTATATTTTAACTAAAAAAGAGGGCGGCCGTCATACTGAATTTTTTTCTAATTACAGACCACAATTTTATTTTCGTACTACAGATATAACTGGTTTTATTAAATTACAAGAAGATGTTAAAATGGTATTACCAGGTGATAGAGCAGAAATTATTGTTGAATTAAATCATCCAATTGCTATTGAAGAAGGTACTAAATTTTCTATTCGTGAAGGTGGACGTACAATAGGAGCTGGTACAGTAACTAAAATTATTGAATAAAAAAAACTCTGTTATTTTAAACAGAG
>Ca P pyri PD 1847-2C1 tuf 1496
GAAAATTAGAAAATCAAGATTCTAGGGAAAATACTATTATTATTAAAGCACTAGTTCCTCTTTCTGAAATGTTTGGTTATGCTACTATTTTACGTTCTAATACTCAAGGTAGAGCAAGTTTCATTATGAAATTTTTAAAATATGAAAAGGCACCTAAAAATATTACTGAAGAAATTATTAAAAAACGCAATTGAATTATAAAAATATATTAAAATAAATATGATTATGAATATTAAAAAATAATTTTTAAAAGGAGAATTAAATAAAAATGTCTAGTAAAGTATTTTTAAGAGATAAAGTACATGTTAATGTAGGAACTATCGGTCACGTTGATCATGGAAAAACTACTTTAACTGCTGCTATTACTAAAATTTTATCAACAAAAGGCTTAGCAGAAAATAAATCATATGATCAAATTGATAAAACTAAAGAAGAAAAAGAACGTGGTATAACTATTAATACTACTCATGTTTCTTATGAAACTGAAAAAAGACATTATGCTCATGTTGATTGTCCTGGACACGCTGATTATGTTAAAAATATGATTACAGGTGCTGCCCAAATGGATGCCGGTATTTTAGTTGTTTCTGCTTATCATGGGGTAATGCCACAAACTCGTGAACATGTTTTATTAGCTGGTCAAGTTGGTATATCTAAATTAATAGTATTTTTGAATAAATGTGATTTAGTTAAAGATGAAGAATGGATTAATTTAGTAGAAATGGAAGTTCGTGAGTTATTAAACGAATATAAATTTGATGGTGACAAAACTCCTTTTATTAGAGGTTCAGCTTTAAAAGCTTTAGAAGGTACAGATGTTGAAGGTATAAATAAATTATTAGAAGTTTTAGATCAATATATTGAAGATCCAATTCGTGACGTAGAAAAACCATTTTTAATGCCAGTTGAAGGAGTTCATACTATTACTGGCCGTGGGACTGTTGCTACTGGTCGTGTAGAAAGAGGAAAAATTAAGATTAGTGAAGAAGTTGAGATTATTGGTTTAAAAGAAACTAAAAAAGCTGTTATTACTGGTCTTGAAATGTTTAAAAAAGAATTAGATTTTGCTCAAGCTGGTGATAACGTAGGTATTTTATTACGTGGTATTACTCGTGATCAAATCGAAAGAGGTCAAGTTTTAGCTAAACCAGGTTCTTTAAATGCTTATCATAAATTTTTGTCTCAAGTTTATATTTTAACTCAACAAGAGGGTGGTCGTCATACTGCATTTTTTTCTAATTATAGACCACAATTTTATTTTCGTACTACAGATATTACTGGTATTATTGAATTAAAAGAAGATGTAAAAATGGTATTACCAGGCGATAGAACAGAAATTATTGTTAAATTAAATCATCCGATTGCTATTGAAGAAGGTACTAAATTTTCTATTCGTGAAGGTGGACGCACAATAGGAGCTGGAACAGTAACTAAAATTATTGAATAAAAAAAACTCTGTTATTTTTAACAGAGTTTTTTTTATTAAATTTTATTTT
>Ca P pyri PYLR 1847-4C3 tuf 1766
GAAATGTAATTGGTGATTTAACTTCTAGAAGGGGAAAATTAGAAAATCAAGATTCTAGGGAAAATACTATTATTATTAAAGCACTAGTTCCTCTTTCTGAAATGTTTGGTTATGCTACTATTTTACGTTCTAATACTCAAGGTAGAGCAAGTTTCATTATGAAATTTTTAAAATATGAAAAGGCACCTAAAAATATTACTGAAGAAATTATTAAAAAACGCAATTGAATTATAAAAATATATTAAAATAAATATGATTATGAATATTAAAAAATAATTTTTAAAAGGAGAATTAAATAAAAATGTCTAGTAAAGTATTTTTAAGAGATAAAGTACATGTTAATGTAGGAACTATCGGTCACGTTGATCATGGAAAAACTACTTTAACTGCTGCTATTACTAAAATTTTATCAACAAAAGGCTTAGCAGAAAATAAATCATATGATCAAATTGATAAAACTAAAGAAGAAAAAGAACGTGGTATAACTATTAATACTACTCATGTTTCTTATGAAACTGAAAAAAGACATTATGCTCATGTTGATTGTCCTGGACACGCTGATTATGTTAAAAATATGATTACAGGTGCTGCCCAAATGGATGCCGGTATTTTAGTTGTTTCTGCTTATCATGGGGTAATGCCACAAACTCGTGAACATGTTTTATTAGCTGGTCAAGTTGGTATATCTAAATTAATAGTATTTTTGAATAAATGTGATTTAGTTAAAGATGAAGAATGGATTAATTTAGTAGAAATGGAAGTTCGTGAGTTATTAAACGAATATAAATTTGATGGTGACAAAACTCCTTTTATTAGAGGTTCAGCTTTAAAAGCTTTAGAAGGTACAGATGTTGAAGGTATAAATAAATTATTAGAAGTTTTAGATCAATATATTGAAGATCCAATTCGTGACGTAGAAAAACCATTTTTAATGCCAGTTGAAGGAGTTCATACTATTACTGGCCGTGGGACTGTTGCTACTGGTCGTGTAGAAAGAGGAAAAATTAAGATTAGTGAAGAAGTTGAGATTATTGGTTTAAAAGAAACTAAAAAAGCTGTTATTACTGGTCTTGAAATGTTTAAAAAAGAATTAGATTTTGCTCAAGCTGGTGATAACGTAGGTATTTTATTACGTGGTATTACTCGTGATCAAATCGAAAGAGGTCAAGTTTTAGCTAAACCAGGTTCTTTAAATGCTTATCATAAATTTTTGTCTCAAGTTTATATTTTAACTCAACAAGAGGGTGGTCGTCATACTGCATTTTTTTCTAATTATAGACCACAATTTTATTTTCGTACTACAGATATTACTGGTATTATTGAATTAAAAGAAGATGTAAAAATGGTATTACCAGGCGATAGAACAGAAATTATTGTTAAATTAAATCATCCGATTGCTATTGAAGAAGGTACTAAATTTTCTATTCGTGAAGGTGGACGCACAATAGGAGCTGGAACAGTAACTAAAATTATTGAATAAAAAAAACTCTGTTATTTTTAACAGAGTTTTTTTTATTAAATTTTATTTTAATTTATTATTCATAAATAAAATTAATTTTATTGATTTGTTGATTAAGCCATTCGATAATATCCGTATTTACTTGTTGATAATTGTTATCATTAAATAAATCGTGCGCTGAATTTTCATATAATTTCATTTTTTTATTTATTGCGTTAATAATTGTAAAAAAATTGGTGCTATTATCATATGGAACGATTGAATCTTTTTGTCCATGTAATACTAAAAATGGCACATTATATTTATC>Sb41 (Mexico) tuf 1793
AGCGTTTGTTCCCCTTTCTGAAATGTTTGGATATGCTACTGTTTTGCGTTCCAATACTCAAGGAAGAGCTACTTTTATT
ATGCAATTTGCTAAATATGAAAAAGCTCCTAAAAGCATCACTGAAGAAATTATTAAAAAACGAGCTTAGACAACCTTAC
ACTAAAAAACATTTTTATTAACAAAATAGTTGTGAAAAGCCAAAAATAAGTTAAAATTTAAATGGTAAATATATTTATT
AAAACAAACCTTAAAACATAATAAAAGGAGGCCTTTGAAAAATGGCTAATGAAAAATTTATACGAAATAAACCACATTT
AAATGTAGGTACTATTGGACACGTAGACCACGGTAAAACTACTCTTACAGCAGCTATTACCCAAGTTTTGTCTACCCGT
GGCTTGGCTAAAAGTAGAGCTTATGATCAAATTGATAATGCTCCTGAAGAAAGAGAACGTGGAATCACTATTAAAACTT
CACACGTAGAATATGAAACAGAAAAACGTCACTATGCTCACGTTGACTGTCCTGGACACGCCGATTATGTTAAAAACAT
GATTACTGGTGCTGCTCAAATGGACGCTGCTATTTTAGTTGTTTCTGGTGCAGATAGTGTTATGCCTCAAACTAGAGAA
CACATTTTATTAGCGCGCCAAGTTGGTGTTCCAAAAATTGTTGTTTTCTTAAATAAATGTGATCTTTCCCCAGACGAAC
AAATTTTAGAATTAGTAGAAATGGAAGTTCGTGAATTATTATCTCAATACGATTTCCCAGGAGACGACATTCCTGTTAT
TAGAGGATCTGCATTAAAAGCTTTAGAAGGTGACGCTCATTACGTTGCTCAAGTAAACGAATTAATCGAAACTCTAGAC
ACCTACATTGAAGACCCGGTGCGCGAAGTTGACAAACCTTTCTTAATGCCTGTAGAAGATGTTTTCACTATTACTGGTA
GAGGAACTGTTGTTACTGGTAGAGTAGAAAGAGGTCAAGTAAAAGCTGGTGATGAAGTAGAAATCGTAGGACTTAAAGA
AACTAGAAAAACTATTGTAACTGCAGTAGAAATGTTTAAAAAAGACCTAGATTTTGCTCAAGCAGGAGACAACGTTGGA
GCTTTATTACGTGGAATTAACCGTGAAGATGTACAACGTGGACAAGTTTTAGCTAAACCAGGTTCTGTTAAGCCTCATT
CTAAATTTGTTGCTCAAGTTTATGTTTTAACTAAAGAAGAAGGAGGACGTCACACTGCCTTTTTCTCTCAATACCGTCC
TCAATTCTATTTCCGTACTACAGATATTACAGGAGTAGTTGAATTACAAGGTGATGTTAAAATGGTAATGCCAGGTGAC
AACGCTGAATTAGTAGTTACCCTTAACAACCCAATTGCTATCGAAGAAGGAACTAAATTTTCTATTCGTGAAGGTGGAA
AAACAGTTGGTGCAGGATCAGTTTCCAAACTTCTTAACTAAAAATTCATTATACCCAACCTTATTAATAAATAAAACCC
ACATTATGTGGGTTTTTATCTTTTTTAACTATTTTTTATTTTGTATTTTGCCCCTTTTTTGCCCTTTTGCCTTTTTATC
GCTTTTTAAAACTCCACAAATCTAACCCAACTCAACTAAAAGATGCAAATTTTGCAATAATGATATTTTAAACACTTAT
AAAAAAATTAGTTGTGTGCCAAAAAAAACGCTATTTATTATCAAATTTCACAAAACTAACCAAAAAACACCACTTTTTG
TTATTTTTTGCAATAAAAAAGCAAAATATCTTCCAATTAATTTTAAAAAAAGGTA
>Sb7 (Mexico) tuf 1007
AAAACATGATTACTGGTGCTGCTCAAATGGACGCTGCTATTTTAGTTGTTTCTGGTGCAGATAGTGTTATGCCTCAAACTAGAGAACACATTTTATTAGCGCGCCAAGTTGGTGTTCCAAAAATTGTTGTTTTCTTAAATAAATGTGATCTTTCCCCAGACGAACAAATTTTAGAATTAGTAGAAATGGAAGTTCGTGAATTATTATCTCAATACGATTTCCCAGGAGACGACATTCCTGTTATTAGAGGATCTGCATTAAAAGCTTTAGAAGGTGACGCTCATTACGTTGCTCAAGTAAACGAATTAATCGAAACTCTAGACACCTACATTGAAGACCCGGTGCGCGAAGTTGACAAACCTTTCTTAATGCCTGTAGAAGATGTTTTCACTATTACTGGTAGAGGAACTGTTGTTACTGGTAGAGTAGAAAGAGGTCAAGTAAAAGCTGGTGATGAAGTAGAAATCGTAGGACTTAAAGAAACTAGAAAAACTATTGTAACTGCAGTAGAAATGTTTAAAAAAGACCTAGATTTTGCTCAAGCAGGAGACAACGTTGGAGCTTTATTACGTGGAATTAACCGTGAAGATGTACAACGTGGACAAGTTTTAGCTAAACCAGGTTCTGTTAAGCCTCATTCTAAATTTGTTGCTCAAGTTTATGTTTTAACTAAAGAAGAAGGAGGACGTCACACTGCCTTTTTCTCTCAATACCGTCCTCAATTCTATTTCCGTACTACAGATATTACAGGAGTAGTTGAATTACAAGGTGATGTTAAAATGGTAATGCCAGGTGACAACGCTGAATTAGTAGTTACCCTTAACAACCCAATTGCTATCGAAGAAGGAACTAAATTTTCTATTCGTGAAGGTGGAAAAACAGTTGGTGCAGGATCAGTTTCCAAACTTCTTAACTAAAAATTCATTATACCCAACCTTATTAATAAATAAAACCCACATTATGTGGGTTTTTATCTTTTTTAACTATTTTTTATTTTGTATTTTGCC
>Sb7-2 (Mexico) tuf 749
AATAAGTTAAAATTTAAATGGTAATGATTATTTAAAAACCTCAAACAAAATTAAAAGGAGGCCTTTGAAAATGGCTAAT
GAAAAATTTATAAGAAATAAACCACATTTAAATGTTGGAACTATCGGTCATGTTGACCACGGAAAAACCACTTTAACCG
CTGCTATAACTCAAGTATTATCAACTCAAGGTTTGGCAAAAAGTAGATCTTATGATCAAATTGATAACGCTCCTGAAGA
AAGAGAACGTGGTATTACTATTAAAACTTCTCACGTTGAATATGAAACTGCAAAAAGACATTATGCTCACGTAGATTGT
CCTGGACATGCTGATTATATTAAAAACATGATTACTGGTGCTGCTCAAATGGATGCAGCTATTTTAGTTGTTTCTGGTT
CAGATAGCGTAATGCCTCAAACAAGAGAACATATTTTATTAGCGAGACAAGTTGGAGTTCCAAAAATACTAGTGTTTTT
AAATAAATGTGATCTTTGTCCTGATGAAGAGATTTTAGAGTTAGTTGAAATGGAAGTTCGTGAATTATTATCTAAATAT
GATTTTCCAGGAGATGATACCCCTATTATTAGAGGTTCAGCTTTAAAAGCTTTAGAAGGCGATGCTCATTATGTTGCTC
AAATTAATGAATTAATTAATACTTTAGATACTTACATTGAAGATCCAGTTCGCGAAGTTGACCGTCCATTTTTGATGCC
AATAGAAGATGTTTTCACTATTACCGGTAGAGGAACAG
